# Supplementary material for: A unique fungal strain collection from Vietnam characterized for high performance degraders of bioecological important biopolymers and lipids
Source: PLoS One. 2018 Aug 30;13(8):e0202695. doi: 10.1371/journal.pone.0202695 (PMC6117010; doi:10.1371/journal.pone.0202695)
Supplement: S1 Table — (XLSX) [file pone.0202695.s006.xlsx]

## Sheet: Tabelle1
Number	working strain number	DSMZ ID number	GenBank accessions	ITS Sequence	Related to (NCBI)	Identity %	Query cover %	Typspecies of the genus	Longitude	Latitude	habitat origin	relative Chitinase activity	relative Lipase activity	relative Xylanase activity	relative Cellulase activity
1	FC1	106217	MG098597	CTGATCGAGGTCACCTGGTTAAGATTGATGGTGTTCGCAGGCGGGCGCCGGCCGGGCCTACAGAGCGGGTGACGAAGCCCCATACGCTCGAGGACCGGACGCGGTGCCGCCGCTGCCTTTCGGGCCCGCCCCCCGGAAGCGGGGGGCGAGAGCCCAACACACAAGCCGTGCTTGAGGGCAGCAATGACGCTCGGACAGGCATGCCCCCCGGAATACCAGGGGGCGCAATGTGGGTTCAAAGACTCGATGATTCACTGAATTCTGCAATTCACATTACTTATCGCATTTCGCTGCGTTCTTCATCGATGCCGGAACCAAGAGATCCGTTGTTGAAAGTTTTAACTGATTTAGTCAAGTACTCAGACTGCAATCTTCAGACAAGAGTTCGTTTGTGTGTCT…	KY827366.1Penicillium oxalicum strain SCAU036 internal transcribed spacer 1, partial sequence; 5.8S ribosomal RNA gene and internal transcribed spacer 2, complete sequence; and 28S ribosomal RNA gene, partial sequence	0.99	0.99	NR_121232.1 Penicillium oxalicum NRRL 787 ITS region; from TYPE material	16°33'059N	107°34'031E	Crab shells	low	no	no	low	Plate assay:	<0,2 cm low
2	FC12	106227	MG098599	CATTACCGAGTGAGGGCCCTCTGGGTCCAACCTCCCACCCGTGTCTATCGTACCTTGTTGCTTCGGCGGGCCCGCCGTTTCGACGGCCGCCGGGGAGGCCTTGCGCCCCCGGGCCCGCGCCCGCCGAAGACCCCAACATGAACGCTGTTCTGAAAGTATGCAGTCTGAGTTGATTATCGTAATCAGTTAAAACTTTCAACAACGGATCTCTTGGTTCCGGCATCGATGAAGAACGCAGCGAAATGCGATAAGTAATGTGAATTGCAGAATTCAGTGAATCATCGAGTCTTTGAACGCACATTGCGCCCCCTGGTATTCCGGGGGGCATGCCTGTCCGAGCGTCATTGCTGCCCTCAAGCACGGCTTGTGTGTTGGGCCCCCGTCCCCCTCTCCCGGGGG…	MG674663.1 Aspergillus fumigatus isolate S2-R small subunit ribosomal RNA gene, partial sequence; internal transcribed spacer 1 and 5.8S ribosomal RNA gene, complete sequence; and internal transcribed spacer 2, partial sequence	1	1	KJ175463.1 Neosartorya fischeri isolate CBS 544.65 18S ribosomal RNA gene, partial sequence; internal transcribed spacer 1, 5.8S ribosomal RNA gene, and internal transcribed spacer 2, complete sequence; and 28S ribosomal RNA gene, partial sequence	16°33'059N	107°34'031E	Crab shells	low	no	no	no		0.2-1 cm middel
3	FC2	106218	MG098600	TTAAGTTCAGCGGGTATCCCTACCTGATCCGAGGTCAACCTTGAGAAAAGTTCAGAAGGTTCGTCCGGCGGGCGACGCCAACCGCTCCAAAGCGAGGTGTATTCTACTACGCTTGAGGGCTGAACAGCCACCGCCGAGGTCTTTGAGGCGCGTCCGCAGTGAGGACGGTGCCCAATTCCAAGCAGAGCTTGAGGGTTGTAATGACGCTCGAACAGGCATGCCCCCCGGAATACCAAGGGGCGCAATGTGCGTTCAAAGATTCGATGATTCACTGAATTCTGCAATTCACATTACTTATCGCATTTCGCTGCGTTCTTCATCGATGCCAGAACCAAGAGATCCGTTGTTGAAAGTTTTAGTTTATTAACTTGTTTATCAGACGTCTGCGTTTACTGACTG…	MF436029.1 Lasiodiplodia theobromae isolate CSM_57 small subunit ribosomal RNA gene, partial sequence; internal transcribed spacer 1, 5.8S ribosomal RNA gene, and internal transcribed spacer 2, complete sequence; and large subunit ribosomal RNA gene, partial sequence	1	1	KF766149.1 Barriopsis fusca strain CBS 174.26 18S ribosomal RNA gene, partial sequence; internal transcribed spacer 1, 5.8S ribosomal RNA gene, and internal transcribed spacer 2, complete sequence; and 28S ribosomal RNA gene, partial sequence	16°33'059N	107°34'031E	Crab shells	low	no	no	no		>1 cm high
4	FC3		MG098601	GAGTTTTCGAGCTCCGGCTCGACTCTCCCACCCTTTGTGAACGTACCTCTGTTGCTTTGGCGGCTCCGGCCGCCAAAGGACCTTCAAACTCCAGTCAGTAAACGCAGACGTCTGATAAACAAGTTAATAAACTAAAACTTTCAACAACGGATCTCTTGGTTCTGGCATCGATGAAGAACGCAGCGAAATGCGATAAGTAATGTGAATTGCAGAATTCAGTGAATCATCGAATCTTTGAACGCACATTGCGCCCCTTGGTATTCCGGGGGGCATGCCTGTTCGAGCGTCATCACAACCCTCAAGCTCTGCTTGGAATTGGGCACCGTCCTCACTGCGGACGCGCCTCAAAGACCTCGGCGGTGGCTGTTCAGCCCTCAAGCGTAGTAGAATACACCTCGC…	MH265977.1 Lasiodiplodia theobromae isolate CO1-2 small subunit ribosomal RNA gene, partial sequence; internal transcribed spacer 1, 5.8S ribosomal RNA gene, and internal transcribed spacer 2, complete sequence; and large subunit ribosomal RNA gene, partial sequence	0.99	1	KF766149.1 Barriopsis fusca strain CBS 174.26 18S ribosomal RNA gene, partial sequence; internal transcribed spacer 1, 5.8S ribosomal RNA gene, and internal transcribed spacer 2, complete sequence; and 28S ribosomal RNA gene, partial sequence	16°33'059N	107°34'031E	Crab shells	high	no	no	no
5	FC4	106219	MG098602	GGTCACCTTAGAAAAATAAAGTTGGGTGTCGGCTGGCGCCGGCCGGGCCTACAGAGCAGGTGACAAAGCCCCATACGCTCGAGGACCGGACGCGGTGCCGCCGCTGCCTTTCGGGCCCGTCCCCCGGGAGAGGGGGACGGGGGCCCAACACACAAGCCGTGCTTGAGGGCAGCAATGACGCTCGGACAGGCATGCCCCCCGGAATACCAGGGGGCGCAATGTGCGTTCAAAGACTCGATGATTCACTGAATTCTGCAATTCACATTACTTATCGCATTTCGCTGCGTTCTTCATCGATGCCGGAACCAAGAGATCCGTTGTTGAAAGTTTTAACTGATTACGATAATCAACTCAGACTGCATACTTTCAGAACAGCGTTCATGTTGGGGTCTTCGGCGG…	MG461649.1 Aspergillus fumigatus strain SC2b small subunit ribosomal RNA gene, partial sequence; internal transcribed spacer 1 and 5.8S ribosomal RNA gene, complete sequence; and internal transcribed spacer 2, partial sequence	0.99	1	KJ175463.1 Neosartorya fischeri isolate CBS 544.65 18S ribosomal RNA gene, partial sequence; internal transcribed spacer 1, 5.8S ribosomal RNA gene, and internal transcribed spacer 2, complete sequence; and 28S ribosomal RNA gene, partial sequence	16°33'059N	107°34'031E	Crab shells	middel	no	no	no
6	FC5	106220	MG098603	CTGATCCGAGGTCACATTCAGAAGTTGGGGTTTAACGGCGTGGCCGCGACGATTACCAGTAACGAGGTGTATGATTACTACGCTATGGAAGCTCGACGTGACCGCCAATCGATTTGGGGAACGCGGGTTACCGCGAGTCCCAACACCAAGCTGAGCTTGAGGGTTGAAATGACGCTCGAACAGGCATGCCCGCCAGAATACTGGCGGGCGCAATGTGCGTTCAAAGATTCGATGATTCACTGAATTCTGCAATTCACATTACTTATCGCATTTTGCTGCGTTCTTCATCGATGCCAGAACCAAGAGATCCGTTGTTGAAAGTTTTGATTTATTTGTTTGTTTTACTCAGAAGTTCCACTAAAAACAGAGTTTAGGGGTCCTCGGGCGGGCCGTCCCGTT…	KX270351.1 Fusarium dimerum isolate Fd-S small subunit ribosomal RNA gene, partial sequence; internal transcribed spacer 1 and 5.8S ribosomal RNA gene, complete sequence; and internal transcribed spacer 2, partial sequence	1	1	KM231829.1 Paracremonium inflatum strain CBS 485.77 18S ribosomal RNA gene, partial sequence; internal transcribed spacer 1, 5.8S ribosomal RNA gene, and internal transcribed spacer 2, complete sequence; and 28S ribosomal RNA gene, partial sequence	16°33'059N	107°34'031E	Crab shells	low	middel	no	no
7	FC6.1	106221	MG098604	ACCTCCCACCCGTGTTTACTGTACCTTAGTTGCTTCGGCGGGCCCGCCATTCATGGCCGCCGGGGGCTCTCAGCCCCGGGCCCGCGCCCGCCGGAGACACCACGAACTCTGTCTGATCTAGTGAAGTCTGAGTTGATTGTATCGCAATCAGTTAAAACTTTCAACAATGGATCTCTTGGTTCCGGCATCGATGAAGAACGCAGCGAAATGCGATAACTAGTGTGAATTGCAGAATTCCGTGAATCATCGAGTCTTTGAACGCACATTGCGCCCCCTGGTATTCCGGGGGGCATGCCTGTCCGAGCGTCATTGCTGCCCATCAAGCACGGCTTGTGTGTTGGGTCGTCGCCCCCTCTCCGGGGGGGAGGGGCCCCAAAGG	MG659669.1 Aspergillus flavus strain ND75 internal transcribed spacer 1, partial sequence; 5.8S ribosomal RNA gene and internal transcribed spacer 2, complete sequence; and large subunit ribosomal RNA gene, partial sequence	1	1	AF128859.1 Petromyces albertensis 18S ribosomal RNA gene, partial sequence; internal transcribed spacer 1 and 5.8S ribosomal RNA gene, complete sequence; and internal transcribed spacer 2, partial sequence	16°33'059N	107°34'031E	Crab shells	high	no	no	low
8	FC7	106223	MG098605	GTCACCTGGTTAAGATTGATGGTGTTCGCCGGCGGGCGCCGGCCGGGCCTACAGAGCGGGTGACGAAGCCCCATACGCTCGAGGACCGGACGCGGTGCCGCCGCTGCCTTTCGGGCCCGCCCCCCGGAAGCGGGGGGCGAGAGCCCAACACACAAGCCGTGCTTGAGGGCAGCAATGACGCTCGGACAGGCATGCCCCCCGGAATACCAGGGGGCGCAATGTGCGTTCAAAGACTCGATGATTCACTGAATTCTGCAATTCACATTACTTATCGCATTTCGCTGCGTTCTTCATCGATGCCGGAACCAAGAGATCCGTTGTTGAAAGTTTTAACTGATTTAGTCAAGTACTCAGACTGCAATCTTCAGACAAGAGTTCGTTTGTGTGTCTTCGGCGGGC…	MF379665.1 Penicillium oxalicum isolate P6 internal transcribed spacer 1, partial sequence; 5.8S ribosomal RNA gene and internal transcribed spacer 2, complete sequence; and large subunit ribosomal RNA gene, partial sequence	1	1		16°33'059N	107°34'031E	Crab shells	low	no	no	no
9	FC9	106225	MG098607	AGCGGGTATTCCTACCTGATTCGAGGTCAACATTCAGAAGTTGGGTGTTTTACGGCGTGGCCGCGCCGCTCTCCAGTTGCGAGGTGTTAGCTACTACGCAATGGAAGCTGCGGCGGGACCGCCACTGTATTTGGGGGACGGCGTTGTGCCCGCAGGGGGCTTCCGCCGATCCCCAACGCCAGGCCCGGGGGCCTGAGGGTTGTAATGACGCTCGAACAGGCATGCCCGCCAGAATACTGGCGGGCGCAATGTGCGTTCAAAGATTCGATGATTCACTGAATTCTGCAATTCACATTACTTATCGCATTTCGCTGCGTTCTTCATCGATGCCAGAGCCAAGAGATCCGTTGTTGAAAGTTTTAATTTATTTGCTTGTTTACTCAGAAGAAACATTATAGA…	MH383183.1 Fusarium solani strain Y8 internal transcribed spacer 1, partial sequence	1	1	NR_145049.1 Cyanonectria buxi CBS 125551 ITS region; from TYPE material	16°33'059N	107°34'031E	Crab shells	no	low	no	no
10	FF1	104516	MG098608	CGAGGTCACCTGGAAGAATGGTTGTTTTGCGTTCGGCAAGCGCCGGCCGGGCCTACAGAGCGGGTGACAAAGCCCCATACGCTCGAGGATCGGACGCGGTGCCGCCGCTGCCTTTGGGGCCCGTCCCCCCCGAAGAGGGGACGACGACCCAACACACAARCCGTGCTTGATGGGCAGCAATGACGCTCGGACAGGCATGCCCCCCGGAATACCAGGGGGCGCAATGTGCGTTCAAAGACTCGATGATTCACGGAATTCTGCAATTCACACTAGTTATCGCATTTCGCTGCGTTCTTCATCGATGCCGGAACCAARAGATCCATTGTTGAAAGTTTTAACTGATTGCGATACAATCAACTCAGACTTCACTAGATCAGACAGAGTTCGTGGTGTCTCCGG…	KY234264.1 Aspergillus nomius strain Beca_8 internal transcribed spacer 1, partial sequence; 5.8S ribosomal RNA gene, complete sequence; and internal transcribed spacer 2, partial sequence	0.99	1	AF128859.1 Petromyces albertensis 18S ribosomal RNA gene, partial sequence; internal transcribed spacer 1 and 5.8S ribosomal RNA gene, complete sequence; and internal transcribed spacer 2, partial sequence	21°00'165N	105°55'597E	Fallen fruits	low	no	high	low
11	FH1	106229	MG098609	ATGCTTAAGTTCAGCGGGTATTCCTACTGATCGAGGTCACATTCAGAAGTTGGGGTTTAACGGCGTGGCCGCGACGATTACCAGTAACGAGGTGTATGATTACTACGCTATGGAAGCTCGACGTGACCGCCAATCGATTTGGGGAACGCGGGTTACCGCGAGTCCCAACACCAAGCTGAGCTTGAGGGTTGAAATGACGCTCGAACAGGCATGCCCGCCAGAATACTGGCGGGCGCAATGTGCGTTCAAAGATTCGATGATTCACTGAATTCTGCAATTCACATTACTTATCGCATTTTGCTGCGTTCTTCATCGATGCCAGAACCAAGAGATCCGTTGTTGAAAGTTTTGATTTATTTGTTTGTTTTACTCAGAAGTTCCACTAAAAACAGAGTTTAG…	MG649271.1 Fusarium sp. isolate JP39B-1X internal transcribed spacer 1, partial sequence; 5.8S ribosomal RNA gene and internal transcribed spacer 2, complete sequence; and large subunit ribosomal RNA gene, partial sequence	0.99	1	KM231773.1 Coccinonectria rusci strain CBS 126108 18S ribosomal RNA gene, partial sequence; internal transcribed spacer 1, 5.8S ribosomal RNA gene, and internal transcribed spacer 2, complete sequence; and 28S ribosomal RNA gene, partial sequence	20°42'001N	105°30'034E	Water from hot springs	low	no	no	no
12	FH100	106260	MG098610	TGATCGAGGTCACCTTAGAAAATAAAGTTGGGTGTCGGCTGGCGCCGGCCGGGCCTACAGAGCAGGTGACAAAGCCCCATACGCTCGAGGACCGGACGCGGTGCCGCCGCTGCCTTTCGGGCCCGTCCCCCGGGAGAGGGGGACGGGGGCCCAACACACAAGCCGTGCTTGAGGGCAGCAATGACGCTCGGACAGGCATGCCCCCCGGAATACCAGGGGGCGCAATGTGCGTTCAAAGACTCGATGATTCACTGAATTCTGCAATTCACATTACTTATCGCATTTCGCTGCGTTCTTCATCGATGCCGGAACCAAGAGATCCGTTGTTGAAAGTTTTAACTGATTACGATAATCAACTCAGACTGCATACTTTCAGAACAGCGTTCATGTTGGGGTCTT…	KX066058.1 Aspergillus fumigatus strain FZ 15 internal transcribed spacer 1, partial sequence; 5.8S ribosomal RNA gene, complete sequence; and internal transcribed spacer 2, partial sequence	0.99	1	KJ175463.1 Neosartorya fischeri isolate CBS 544.65 18S ribosomal RNA gene, partial sequence; internal transcribed spacer 1, 5.8S ribosomal RNA gene, and internal transcribed spacer 2, complete sequence; and 28S ribosomal RNA gene, partial sequence	20°42'001N	105°30'034E	Water from hot springs	low	no	no	no
13	FH101	106237	MG098611	TTGATATGCTTAAGTTCAGCGGGTATCCCTACTGATCCGAGGTCACCTGAGAAATGGTTGGAGACGTCGGCTGGCGCCCGGCCGGCCCTAcGTCGAGCGGGTGACAAAGCCCCATACGCTCGAGGACCGGACACGGTGCCGCCGCTGCCTTTCGGGCCCGTCCCCCGGGGGGGACGACGACCCAACACACAAGCCGGGCTTGATGGGCAGCAATGACGCTCGGACAGGCATGCCCCCCGGAATGCCAGGGGGCGCAATGTGCGTTCAAAGACTCGATGATTCACTGAATTCTGCAATTCACATTACTTATCGCAGTTCGCTGCGTTCTTCATCGATGCCGGAACCAAGAGATCCATTGTTGAAAGTTTTGACTGATTTTATATTCAGACTCAGACTGCA…	KP994294.1 Aspergillus sydowii isolate G3Pb 18S ribosomal RNA gene, partial sequence; internal transcribed spacer 1, 5.8S ribosomal RNA gene, and internal transcribed spacer 2, complete sequence; and 28S ribosomal RNA gene, partial sequence	0.99	1	AF138289.1 Emericella nidulans 18S ribosomal RNA gene, partial sequence; internal transcribed spacer 1, 5.8S ribosomal RNA gene and internal transcribed spacer 2, complete sequence; and 28S ribosomal RNA gene, partial sequence	20°42'001N	105°30'034E	Water from hot springs	low	low	no	low
14	FH2.1	106228	MG098612	ATGCTTAAGTTCAGCGGGTATTCCTACTGATCGAGGTCACATTCAGAAGTTGGGGTTTAACGGCGTGGCCGCGACGATTACCAGTAACGAGGTGTATGATTACTACGCTATGGAAGCTCGACGTGACCGCCAATCGATTTGGGGAACGCGGGTTACCGCGAGTCCCAACACCAAGCTGAGCTTGAGGGTTGAAATGACGCTCGAACAGGCATGCCCGCCAGAATACTGGCGGGCGCAATGTGCGTTCAAAGATTCGATGATTCACTGAATTCTGCAATTCACATTACTTATCGCATTTTGCTGCGTTCTTCATCGATGCCAGAACCAAGAGATCCGTTGTTGAAAGTTTTGATTTATTTGTTTGTTTTACTCAGAAGTTCCACTAAAAACAGAGTTTAG…	KX066058.1 Aspergillus fumigatus strain FZ 15 internal transcribed spacer 1, partial sequence; 5.8S ribosomal RNA gene, complete sequence; and internal transcribed spacer 2, partial sequence	0.99	1	KJ175463.1 Neosartorya fischeri isolate CBS 544.65 18S ribosomal RNA gene, partial sequence; internal transcribed spacer 1, 5.8S ribosomal RNA gene, and internal transcribed spacer 2, complete sequence; and 28S ribosomal RNA gene, partial sequence	20°42'001N	105°30'034E	Water from hot springs	high	no	no	no
15	FH2.2	106230	MG098613	ATTGATATGCTTAAGTTCAGCGGGTAACTCTACCTGATCGAGGTCACCTTGTAAAAAGATGTGGTGGTGACCAACCCCCGCAGGTCCTTCCCGAGCGAGTGACAGAGCCCCATACGCTCGAGGACCAGACGGACGTCGCCGCTGCCTTTCGGGCAGGTCCCCAGGGGGACCACACCCAACACACAAGCCGTGCTTGAGGGCAGAAATGACGCTCGGACAGGCATGCCCCCCGGAATGCCAGGGGGCGCAATGTGCGTTCAAAGATTCGATGATTCACGGAATTCTGCAATTCACATTACTTATCGCATTTCGCTGCGTTCTTCATCGATGCCGGAACCAAGAGATCCATTGTTGAAAGTTTTGACAATTTTCATATCACTCAGACAGCCCATCTTCATC…	KM458799.1 Talaromyces purpureogenus strain NFML_CH22_CT 8 18S ribosomal RNA gene, partial sequence; internal transcribed spacer 1, 5.8S ribosomal RNA gene, and internal transcribed spacer 2, complete sequence; and 28S ribosomal RNA gene, partial sequence	0.99	1	AB474749.2 Acremonium cellulolyticus Y-94 genes for ITS1, 5.8S ribosomal RNA, ITS2, partial and complete sequence	20°42'001N	105°30'034E	Water from hot springs	low	no	low	high
16	FH3	106231	MG098614	CTGATCCGAGGTCACCTTAGAAAAATAAAGTTGGGTGTCGGCTGGCGCCGGCCGGGCCTACAGAGCAGGTGACAAAGCCCCATACGCTCGAGGACCGGACGCGGTGCCGCCGCTGCCTTTCGGGCCCGTCCCCCGGGAGAGGGGGACGGGGGCCCAACACACAAGCCGTGCTTGAGGGCAGCAATGACGCTCGGACAGGCATGCCCCCCGGAATACCAGGGGGCGCAATGTGCGTTCAAAGACTCGATGATTCACTGAATTCTGCAATTCACATTACTTATCGCATTTCGCTGCGTTCTTCATCGATGCCGGAACCAAGAGATCCGTTGTTGAAAGTTTTAACTGATTACGATAATCAACTCAGACTGCATACTTTCAGAACAGCGTTCATGTTGGGGT…	MG659675.1 Aspergillus fumigatus strain ND81 small subunit ribosomal RNA gene, partial sequence; internal transcribed spacer 1 and 5.8S ribosomal RNA gene, complete sequence; and internal transcribed spacer 2, partial sequence	0.99	1	KJ175463.1 Neosartorya fischeri isolate CBS 544.65 18S ribosomal RNA gene, partial sequence; internal transcribed spacer 1, 5.8S ribosomal RNA gene, and internal transcribed spacer 2, complete sequence; and 28S ribosomal RNA gene, partial sequence	20°42'001N	105°30'034E	Water from hot springs	low	no	no	no
17	FH4	106232	MG098615	TACTGATCCGAGGTCACCTTAGAAATAAAGTTGGGTGTCGGCTGGCGCCGGCCGGGCCTACAGAGCGGGTGACGAAGCCCCATACGCTCGAGGACCGGACGCGGTGCCGCCGCTGCCTTTCGGGCCCGTCCCCGGGGGAGAACCGGGGACGGCGGCCCAACACACAAGCCGTGCTTGAGGGCAGCAATGACGCTCGGACAGGCATGCCCCCCGGAATACCAGGGGGCGCAATGTGCGTTCAAAGACTCGATGATTCACTGAATTCTGCAATTCACATTACTTATCGCATTTCGCTGCGTTCTTCATCGATGCCGGAACCAAGAGATCCGTTGTTGAAAGTTTTAACTGATTATGATAATCAACTCAGACTGCATACTTTCAGAACAGCGTTCATGTTGG…	LC010266.1 Aspergillus fischeri genes for 18S rRNA, ITS1, 5.8S rRNA, ITS2 and 28S rRNA, partial sequence, isolate: UB-KP-V4-5	0.99	0.99	EF669943.1 Neosartorya spathulata isolate NRRL 20549 18S ribosomal RNA gene, partial sequence; internal transcribed spacer 1, 5.8S ribosomal RNA gene, and internal transcribed spacer 2, complete sequence; and 28S ribosomal RNA gene, partial sequence	20°42'001N	105°30'034E	Water from hot springs	low	low	no	no
18	FH5.1	106233	MG098616	TACTGATCGAGGTCACCTGGAAAAGATTGATTTGCGTTCGGCAAGCGCCGGCCGGGCCTACAGAGCGGGTGACAAAGCCCCATACGCTCGAGGATCGGACGCGGTGCCGCCGCTGCCTTTGGGGCCCGTCCCCCCCGGAGAGGGGACGACGACCCAACACACAAGCCGTGCTTGATGGGCAGCAATGACGCTCGGACAGGCATGCCCCCCGGAATACCAGGGGGCGCAATGTGCGTTCAAAGACTCGATGATTCACGGAATTCTGCAATTCACACTAGTTATCGCATTTCGCTGCGTTCTTCATCGATGCCGGAACCAAGAGATCCATTGTTGAAAGTTTTAACTGATTGCGATACAATCAACTCAGACTTCACTAGATCAGACAGAGTTCGTGGTGTC…	MF459666.1 Calocybe indica small subunit ribosomal RNA gene, partial sequence; internal transcribed spacer 1 and 5.8S ribosomal RNA gene, complete sequence; and internal transcribed spacer 2, partial sequence	1	1	EF652155.1 Chaetosartorya chrysella isolate NRRL 5084 internal transcribed spacer 1, 5.8S ribosomal RNA gene, and internal transcribed spacer 2, complete sequence; and 28S ribosomal RNA gene, partial sequence	20°42'001N	105°30'034E	Water from hot springs	low	low	low	high
19	FH5.2	106234	Will be filled after DSMZ sequencing						20°42'001N	105°30'034E	Water from hot springs	low	low	low	low
20	Fi1	106442	MG098706	GCTTAAGTTCAGCGGGTATCCCTACCTGATCCGAGGTCAACCTTAGAAAAATAAAGTTGGGTGTCGGCTGGCGCCGGCCGGGCCTACAGAGCAGGTGACAAAGCCCCATACGCTCGAGGACCGGACGCGGTGCCGCCGCTGCCTTTCGGGCCCGTCCCCCGGGAGAGGGGGACGGGGGCCCAACACACAAGCCGTGCTTGAGGGCAGCAATGACGCTCGGACAGGCATGCCCCCCGGAATACCAGGGGGCGCAATGTGCGTTCAAAGACTCGATGATTCACTGAATTCTGCAATTCACATTACTTATCGCATTTCGCTGCGTTCTTCATCGATGCCGGAACCAAGAGATCCGTTGTTGAAAGTTTTAACTGATTACGATAATCAACTCAGACTGCAGAC…	MG991663.1 Aspergillus fumigatus strain CMXY28940 internal transcribed spacer 1, partial sequence; 5.8S ribosomal RNA gene and internal transcribed spacer 2, complete sequence; and large subunit ribosomal RNA gene, partial sequence	1	1	EF669936.1 Neosartorya fischeri isolate NRRL 181 18S ribosomal RNA gene, partial sequence; internal transcribed spacer 1, 5.8S ribosomal RNA gene, and internal transcribed spacer 2, complete sequence; and 28S ribosomal RNA gene, partial sequence	10°13'047N	106°22'033E	Insect shell	no	no	no	low
21	Fi10	106453	MG098708	TCCGAGGTCAACCTGGAAAAAGATTGATTTGCGTTCGGCAAGCGCCGGCCGGGCCTACAGAGCGGGTGACAAAGCCCCATACGCTCGAGGATCGGACGCGGTGCCGCCGCTGCCTTTGGGGCCCGTCCCCCCCGGAGAGGGGACGACGACCCAACACACAAGCCGTGCTTGATGGGCAGCAATGACGCTCGGACAGGCATGCCCCCCGGAATACCAGGGGGCGCAATGTGCGTTCAAAGACTCGATGATTCACGGAATTCTGCAATTCACACTAGTTATCGCATTTCGCTGCGTTCTTCATCGATGCCGGAACCAAGAGATCCATTGTTGAAAGTTTTAACTGATTGCGATACAATCAACTCAGACTTCACTAGATCAGACAGAGTTCGTGGTGTCTCC…	MG659673.1 Aspergillus flavus strain ND79 internal transcribed spacer 1, partial sequence; 5.8S ribosomal RNA gene and internal transcribed spacer 2, complete sequence; and large subunit ribosomal RNA gene, partial sequence	1	1	EF652155.1 Chaetosartorya chrysella isolate NRRL 5084 internal transcribed spacer 1, 5.8S ribosomal RNA gene, and internal transcribed spacer 2, complete sequence; and 28S ribosomal RNA gene, partial sequence	10°13'047N	106°22'033E	Insect shell	no	low	high	low
22	Fi10.2	106451	MG098707	TCCGAGGTCACCGTGGTAAAACTGTGGTGGTGACCAACCTCCGCCGATCCGTCCCGAGCGAGTGACAGAGCCCCATACGCTCGAGGACCAGACGGACGTCGCCGCTGCCTTTCGGGCAGGTCCCCGGGGGGACCACGCCCAACACACAAGCCGGGCTTGAGGGCAGAAATGACGCTCGGACAGGCATGCCCCCCGGAATGCCAGGGGGCGCAATGTGCGTTCAAAGATTCGATGATTCACGGAATTCTGCAATTCACATTACTTATCGCATTTCGCTGCGTTCTTCATCGATGCCGGAACCAAGAGATCCATTGTTGAAAGTTTTGACAATTTTCATTCGACTCAGACAGCCCATCTTCATCAGGGTTCACAGAGCGCTTCGGCGGGCGCGGGCCCGGG…	KU204425.1 Talaromyces macrosporus voucher INBio:1077C 18S ribosomal RNA gene, partial sequence; internal transcribed spacer 1, 5.8S ribosomal RNA gene, and internal transcribed spacer 2, complete sequence; and 28S ribosomal RNA gene, partial sequence	0.99	1	AF033397.1 Penicillium aculeatum strain NRRL 2129 internal transcribed spacer 1, 5.8S ribosomal RNA gene, and internal transcribed spacer 2, complete sequence; and 28S ribosomal RNA gene, partial sequence	10°13'047N	106°22'033E	Insect shell	high	no	no	low
23	Fi100	106487	Will be filled after DSMZ sequencing						10°13'047N	106°22'033E	Insect shell	low	no	low	low
24	Fi12	106455	MG098709	CGAGGTCAACGTGAGAAGGAGTCTTGATGGATTGCCGTCCTCTTTTGCTGATTGCAAGCGCAAAAATGTGCTGCGCTGCGAAACCAGTAGGCCGGCTGCCAATCCTTTTAAGGCGAGTCTTTGGCAACCAAAGACAAAAAACGCCCAACACCAAGCAAAGCTTGAGGGTACAAATGACGCTCGAACAGGCATGCCCTTTGGAATACCAAAGGGCGCAATGTGCGTTCAAAGATTCGATGATTCACTGAATTCTGCAATTCACACTACGTATCGCATTTCGCTGCGTTCTTCATCGATGCCAGAACCAAGAGATCCCTTGTTGAAAGTTGTAAATGATTTACATTTGTTATACTGACGCTGATTGCCACTGCTAAAAAAAGT	MH382879.1 Curvularia lunata isolate 1 small subunit ribosomal RNA gene, partial sequence; internal transcribed spacer 1, 5.8S ribosomal RNA gene, and internal transcribed spacer 2, complete sequence; and large subunit ribosomal RNA gene, partial sequence	0.99	1	KJ909777.1 Bipolaris subpapendorfii isolate CBS656.74 18S ribosomal RNA gene, partial sequence; internal transcribed spacer 1, 5.8S ribosomal RNA gene, and internal transcribed spacer 2, complete sequence; and 28S ribosomal RNA gene, partial sequence	10°13'047N	106°22'033E	Insect shell	low	no	no	high
25	Fi14	106457	MG098710	GATCGAGGTCACCTGGTTAAGATTGATGGTGTTCGCCGGCGGGCGCCGGCCGGGCCTACAGAGCGGGTGACGAAGCCCCATACGCTCGAGGACCGGACGCGGTGCCGCCGCTGCCTTTCGGGCCCGCCCCCCGGAAGCGGGGGGCGAGAGCCCAACACACAAGCCGTGCTTGAGGGCAGCAATGACGCTCGGACAGGCATGCCCCCCGGAATACCAGGGGGCGCAATGTGCGTTCAAAGACTCGATGATTCACTGAATTCTGCAATTCACATTACTTATCGCATTTCGCTGCGTTCTTCATCGATGCCGGAACCAAGAGATCCGTTGTTGAAAGTTTTAACTGATTTAGTCAAGTACTCAGACTGCAATCTTCAGACAAGAGTTCGTTTGTGTGTCTTC…	LC106121.1 Penicillium oxalicum genes for ITS1, 5.8S rRNA, ITS2, partial and complete sequence, strain: FIB KD 5.2	0.99	1		10°13'047N	106°22'033E	Insect shell	middel	no	no	low
26	Fi19	106461	MG098712	GCTTAAGTTCAGCGGGTATCCCTACCTGATCGAGGTCAACCTGGAAAAAGATTGATTTGCGTTCGGCAAGCGCCGGCCGGGCCTACAGAGCGGGTGACAAAGCCCCATACGCTCGAGGATCGGACGCGGTGCCGCCGCTGCCTTTGGGGCCCGTCCCCCCCGGAGAGGGGACGACGACCCAACACACAAGCCGTGCTTGATGGGCAGCAATGACGCTCGGACAGGCATGCCCCCCGGAATACCAGGGGGCGCAATGTGCGTTCAAAGACTCGATGATTCACGGAATTCTGCAATTCACACTAGTTATCGCATTTCGCTGCGTTCTTCATCGATGCCGGAACCAAGAGATCCATTGTTGAAAGTTTTAACTGATTGCGATACAATCAACTCAGACTTCAC…	MG515528.1 Aspergillus flavus strain Af_Algarve small subunit ribosomal RNA gene, partial sequence; internal transcribed spacer 1, 5.8S ribosomal RNA gene, and internal transcribed spacer 2, complete sequence; and large subunit ribosomal RNA gene, partial sequence	0.99	1	EF652155.1 Chaetosartorya chrysella isolate NRRL 5084 internal transcribed spacer 1, 5.8S ribosomal RNA gene, and internal transcribed spacer 2, complete sequence; and 28S ribosomal RNA gene, partial sequence	10°13'047N	106°22'033E	Insect shell	no	low	low	low
27	Fi2	106443	Will be filled after DSMZ sequencing						10°13'047N	106°22'033E	Insect shell	no	no	no	low
28	Fi20	106462	MG098713	GTCACCTGGAAGATTGATTGGGGTCGCCGGCGGGCGCCGGCCGGGCCTACAGAGCGGGTGACGAAGCCCCATACGCTCGAGGACCGGACGCGGTGCCGCCGCTGCCTTTCGGGCCCGCCCCCCAGGAAGGGGGGCGAGAGCCCAACACACAAGCCGTGCTTGAGGGCAGCAATGACGCTCGGACAGGCATGCCCCCCGGAATACCAGGGGGCGCAATGTGCGTTCAAAGACTCGATGATTCACTGAATTCTGCAATTCACATTACTTATCGCATTTCGCTGCGTTCTTCATCGATGCCGGAACCAAGAGATCCGTTGTTGAAAGTTTTAACTGATTTAGCTAAGTGCTCAAACTGCAATCTTCAAACAGCGTTCAATGTGTCTTCGGCGGGCGCGGGC	KJ439124.1 Penicillium solitum isolate P18-139 18S ribosomal RNA gene, partial sequence	0.99	1		10°13'047N	106°22'033E	Insect shell	low	no	no	no
29	Fi21	106463	MG098714	GAGGTCACCTGGAAAGATTGATTTGCGTTCGGCAAGCGCCGGCCGGGCCTACAGAGCGGGTGACAAAGCCCCATACGCTCGAGGATCGGACGCGGTGCCGCCGCTGCCTTTGGGGCCCGTCCCCCCCGGAGAGGGGACGACGACCCAACACACAAGCCGTGCTTGATGGGCAGCAATGACGCTCGGACAGGCATGCCCCCCGGAATACCAGGGGGCGCAATGTGCGTTCAAAGACTCGATGATTCACGGAATTCTGCAATTCACACTAGTTATCGCATTTCGCTGCGTTCTTCATCGATGCCGGAACCAAGAGATCCATTGTTGAAAGTTTTAACTGATTGCGATACAATCAACTCAGACTTCACTAGATCAGACAGAGTTCGTGGTGTCTCCGGCGGG…	MG659635.1 Aspergillus flavus strain ND41 small subunit ribosomal RNA gene, partial sequence; internal transcribed spacer 1 and 5.8S ribosomal RNA gene, complete sequence; and internal transcribed spacer 2, partial sequence	0.99	1	AF128859.1 Petromyces albertensis 18S ribosomal RNA gene, partial sequence; internal transcribed spacer 1 and 5.8S ribosomal RNA gene, complete sequence; and internal transcribed spacer 2, partial sequence	10°13'047N	106°22'033E	Insect shell	high	no	low	low
30	Fi22	106464	MG098715	GTCACCTGGTTAGATTGATGGTGTTCGCCGGCGGGCGCCGGCCGGGCCTACAGAGCGGGTGACGAAGCCCCATACGCTCGAGGACCGGACGCGGTGCCGCCGCTGCCTTTCGGGCCCGCCCCCCGGAAGCGGGGGGCGAGAGCCCAACACACAAGCCGTGCTTGAGGGCAGCAATGACGCTCGGACAGGCATGCCCCCCGGAATACCAGGGGGCGCAATGTGCGTTCAAAGACTCGATGATTCACTGAATTCTGCAATTCACATTACTTATCGCATTTCGCTGCGTTCTTCATCGATGCCGGAACCAAGAGATCCGTTGTTGAAAGTTTTAACTGATTTAGTCAAGTACTCAGACTGCAATCTTCAGACAAGAGTTCGTTTGTGTGTCTTCGGCGGGCG…	MH282514.1 Penicillium oxalicum strain rubem E2 small subunit ribosomal RNA gene, partial sequence; internal transcribed spacer 1 and 5.8S ribosomal RNA gene, complete sequence; and internal transcribed spacer 2, partial sequence	0.99	1		10°13'047N	106°22'033E	Insect shell	high	no	no	no
31	Fi23	106465	MG098716	GGAAAAGATTGATTTGCGTTCGGCAAGCGCCGGCCGGGCCTACAGAGCGGGTGACAAAGCCCCATACGCTCGAGGATCGGACGCGGTGCCGCCGCTGCCTTTGGGGCCCGTCCCCCCCGGAGAGGGGACGACGACCCAACACACAAGCCGTGCTTGATGGGCAGCAATGACGCTCGGACAGGCATGCCCCCCGGAATACCAGGGGGCGCAATGTGCGTTCAAAGACTCGATGATTCACGGAATTCTGCAATTCACACTAGTTATCGCATTTCGCTGCGTTCTTCATCGATGCCGGAACCAAGAGATCCATTGTTGAAAGTTTTAACTGATTGCGATACAATCAACTCAGACTTCACTAGATCAGACAGAGTTCGTGGTGTCTCCGGCGGGCGCGGGCCC…	MF186099.1 Aspergillus subolivaceus isolate SFC101884 small subunit ribosomal RNA gene, partial sequence; internal transcribed spacer 1 and 5.8S ribosomal RNA gene, complete sequence; and internal transcribed spacer 2, partial sequence	1	1	AF128859.1 Petromyces albertensis 18S ribosomal RNA gene, partial sequence; internal transcribed spacer 1 and 5.8S ribosomal RNA gene, complete sequence; and internal transcribed spacer 2, partial sequence	10°13'047N	106°22'033E	Insect shell	no	no	no	low
32	Fi24	106466	MG098717	AGGTCACCTGAAGATTGATGGGGGGTCGCCGGCGGGCGCCGGCCGGGCCTACAAGAGCGGGTGACGAAGCCCCATACGCTCGAGGACCGGACGCGGTGCCGCCGCTGCCTTTCGGGTCCGCCCCCTGGAAGCAGGGGGCGGGGACCCAACACACAAGCCGTGCTTGAGGGCAGCAATGACGCTCGGACAGGCATGCCCTCCGGAATACCAGAGGGCGCAATGTGCGTTCAAAGACTCGATGATTCACTGAATTCTGCAATTCACATTACTTATCGCATTTCGCTGCGTTCTTCATCGATGCCGGAACCAAGAGATCCGTTGTTGAAAGTTTTAACTGATTTAGCTAAGATGCTCAGACTGCAATCTTCAGACAGCGTTCAATGGTGTCTTCGGCGGGCG…	JQ387731.1 Penicillium sp. KP1 internal transcribed spacer 1, partial sequence; 5.8S ribosomal RNA gene, complete sequence; and internal transcribed spacer 2, partial sequence	0.99	1		10°13'047N	106°22'033E	Insect shell	middel	no	no	high
33	Fi26	106468	MG098719	GCGGGTAATCCCACCTGACTTCAGATCATAGTTTGAAAGTTGCTGGATTATACTCTTGTACTTTACTTCCTGGGCGAACCAAAGAAAAAGATCCTGAGACCAGCGTAATATTCCTGCCTAGCAAGCCAGACAGAAAATCACACACATTTTAGGTGCTCACTGTAATAAAACAGCGATGCGACCCATTACCACATAAACAAATGTTATGTGTGGGTTTGTGATGATACTGAAGCAGGCGTACTCTATAGAAAAACCATAGAGTGCAAGCTGCGTTCAAAGACTCGATGATTCACTGAATATGCAATTCACACTAGTTATCGCACTTTGCTACGTTCTTCATCGATGCGAGAACCAAGAGATCCATTGTTAAAAGTTGTTTTTTATTAAACTTTATAATAC…	LC317755.1 Rhizopus oryzae genes for 18S rRNA, ITS1, 5.8S rRNA, ITS2, 28S rRNA, partial and complete sequence, strain: IFM 64520	1	1	HM999956.1 Mucor indicus strain CBS 226.29 18S ribosomal RNA gene, partial sequence; internal transcribed spacer 1, 5.8S ribosomal RNA gene, and internal transcribed spacer 2, complete sequence; and 28S ribosomal RNA gene, partial sequence	10°13'047N	106°22'033E	Insect shell	low	no	low	no
34	Fi29	106471	MG098721	ATAGTTTGAAGTTGCTGGATTATACTCTTGTACTTTACTTCCTGGGCGAACCAAAGAAAAAGATCCTGAGACCAGCGTAATATTCCTGCCTAGCAAGCCAGACAGAAAATCACACACATTTTAGGTGCTCACTGTAATAAAACAGCGATGCGACCCATTACCACATAAACAAATGTTATGTGTGGGTTTGTGATGATACTGAAGCAGGCGTACTCTATAGAAAAACCATAGAGTGCAAGCTGCGTTCAAAGACTCGATGATTCACTGAATATGCAATTCACACTAGTTATCGCACTTTGCTACGTTCTTCATCGATGCGAGAACCAAGAGATCCATTGTTAAAAGTTGTTTTTTATTAAACTTTATAATACTGAATTTCTAGGTTTATTATGAAGGGTG…	JX661043.1 Rhizopus oryzae strain 1048 18S ribosomal RNA gene, partial sequence; internal transcribed spacer 1, 5.8S ribosomal RNA gene, and internal transcribed spacer 2, complete sequence; and 28S ribosomal RNA gene, partial sequence	1	1	HM999956.1 Mucor indicus strain CBS 226.29 18S ribosomal RNA gene, partial sequence; internal transcribed spacer 1, 5.8S ribosomal RNA gene, and internal transcribed spacer 2, complete sequence; and 28S ribosomal RNA gene, partial sequence	10°13'047N	106°22'033E	Insect shell	high	no	no	no
35	Fi3	106444	MG098722	AAGTTCAGCGGGTAATCCCACCTGACTTCAGATCATAGTTTGAAAGTTGCTGGATTATACTCTTGTACTTTACTTCCTGGGCGAACCAAAGAAAAAGATCCTGAGACCAGCGTAATATTCCTGCCTAGCAAGCCAGACAGAAAATCACACACATTTTAGGTGCTCACTGTAATAAAACAGCGATGCGACCCATTACCACATAAACAAATGTTATGTGTGGGTTTGTGATGATACTGAAGCAGGCGTACTCTATAGAAAAACCATAGAGTGCAAGCTGCGTTCAAAGACTCGATGATTCACTGAATATGCAATTCACACTAGTTATCGCACTTTGCTACGTTCTTCATCGATGCGAGAACCAAGAGATCCATTGTTAAAAGTTGTTTTTTATTAAACTTT…	MH005093.1 Rhizopus delemar isolate SNM internal transcribed spacer 1, partial sequence; 5.8S ribosomal RNA gene and internal transcribed spacer 2, complete sequence; and large subunit ribosomal RNA gene, partial sequence	1	1	HM999956.1 Mucor indicus strain CBS 226.29 18S ribosomal RNA gene, partial sequence; internal transcribed spacer 1, 5.8S ribosomal RNA gene, and internal transcribed spacer 2, complete sequence; and 28S ribosomal RNA gene, partial sequence	10°13'047N	106°22'033E	Insect shell	low	no	no	no
36	Fi30	106472	Will be filled after DSMZ sequencing						10°13'047N	106°22'033E	Insect shell	middel	no	no	no
37	Fi31	106473	Will be filled after DSMZ sequencing						10°13'047N	106°22'033E	Insect shell	high	no	no	no
38	Fi32	106477	MG098723	GGTCACCTGGAAGATTGATTGGGGTCGCCGGCGGGCGCCGGCCGGGCCTACAGAGCGGGTGACGAAGCCCCATACGCTCGAGGACCGGACGCGGTGCCGCCGCTGCCTTTCGGGCCCGCCCCCCAGGAAGGGGGGCGAGAGCCCAACACACAAGCCGTGCTTGAGGGCAGCAATGACGCTCGGACAGGCATGCCCCCCGGAATACCAGGGGGCGCAATGTGCGTTCAAAGACTCGATGATTCACTGAATTCTGCAATTCACATTACTTATCGCATTTCGCTGCGTTCTTCATCGATGCCGGAACCAAGAGATCCGTTGTTGAAAGTTTTAACTGATTTAGCTAAGTGCTCAGACTGCAATCTTCAGACAGCGTTCAATGTGTCTTCGGCGGGCGCGGGC…	KJ439124.1 Penicillium solitum isolate P18-139 18S ribosomal RNA gene, partial sequence	1	1		10°13'047N	106°22'033E	Insect shell	middel	no	no	no
39	Fi34	106474	MG098725	TCAGATCATAGTTTGAAGTTGCTGGATTATACTCTTGTACTTTACTTCCTGGGCGAACCAAAGAAAAAGATCCTGAGACCAGCGTAATATTCCTGCCTAGCAAGCCAGACAGAAAATCACACACATTTTAGGTGCTCACTGTAATAAAACAGCGATGCGACCCATTACCACATAAACAAATGTTATGTGTGGGTTTGTGATGATACTGAAGCAGGCGTACTCTATAGAAAAACCATAGAGTGCAAGCTGCGTTCAAAGACTCGATGATTCACTGAATATGCAATTCACACTAGTTATCGCACTTTGCTACGTTCTTCATCGATGCGAGAACCAAGAGATCCATTGTTAAAAGTTGTTTTTTATTAAACTTTATAATACTGAATTTCTAGGTTTATTATG…	JX661043.1 Rhizopus oryzae strain 1048 18S ribosomal RNA gene, partial sequence; internal transcribed spacer 1, 5.8S ribosomal RNA gene, and internal transcribed spacer 2, complete sequence; and 28S ribosomal RNA gene, partial sequence	1	1	NR_103639.1 Mucor azygosporus CBS 292.63 ITS region; from TYPE material	10°13'047N	106°22'033E	Insect shell	high	no	no	no
40	Fi35	106479	MG098726	ACTGATCGAGGTCACCTGGTTAGATTGATGGTGTTCGCCGGCGGGCGCCGGCCGGGCCTACAGAGCGGGTGACGAAGCCCCATACGCTCGAGGACCGGACGCGGTGCCGCCGCTGCCTTTCGGGCCCGCCCCCCGGAAGCGGGGGGCGAGAGCCCAACACACAAGCCGTGCTTGAGGGCAGCAATGACGCTCGGACAGGCATGCCCCCCGGAATACCAGGGGGCGCAATGTGCGTTCAAAGACTCGATGATTCACTGAATTCTGCAATTCACATTACTTATCGCATTTCGCTGCGTTCTTCATCGATGCCGGAACCAAGAGATCCGTTGTTGAAAGTTTTAACTGATTTAGTCAAGTACTCAGACTGCAATCTTCAGACAAGAGTTCGTTTGTGTGTCT…	KC191763.1 Penicillium oxalicum isolate 1034 18S ribosomal RNA gene, partial sequence; internal transcribed spacer 1 and 5.8S ribosomal RNA gene, complete sequence; and internal transcribed spacer 2, partial sequence	0.99	1		10°13'047N	106°22'033E	Insect shell	low	no	low	no
41	Fi36.1	106480	MG098728	TACTGATCGAGGTCACCTGGAAGAATGGTTGGAAAACGTCGGCAGGCGCCGGCCAATCCTACAGAGCATGTGACAAAGCCCCATACGCTCGAGGATCGGACGCGGTGCCGCCGCTGCCTTTCGGGCCCGTCCCCCCGGAGAGGGGGACGGCGACCCAACACACAAGCCGGGCTTGAGGGCAGCAATGACGCTCGGACAGGCATGCCCCCCGGAATACCAGGGGGCGCAATGTGCGTTCAAAGACTCGATGATTCACTGAATTCTGCAATTCACATTAGTTATCGCATTTCGCTGCGTTCTTCATCGATGCCGGAACCAAGAGATCCATTGTTGAAAGTTTTAACTGATTGCATTCAATCAACTCAGACTGCACGCTTTCAGACAGTGTTCGTGTTGGGG…	MH362744.1 Aspergillus niger isolate Stbr internal transcribed spacer 1, partial sequence; 5.8S ribosomal RNA gene and internal transcribed spacer 2, complete sequence; and large subunit ribosomal RNA gene, partial sequence	1	1	EF652155.1 Chaetosartorya chrysella isolate NRRL 5084 internal transcribed spacer 1, 5.8S ribosomal RNA gene, and internal transcribed spacer 2, complete sequence; and 28S ribosomal RNA gene, partial sequence	10°13'047N	106°22'033E	Insect shell	middel	no	low	low
42	Fi38	106475	Will be filled after DSMZ sequencing						10°13'047N	106°22'033E	Insect shell	high	no	no	no
43	Fi39	106482	MG098729	AGGTCACCTGGAAAAGATTGATTTGCGTTCGGCAAGCGCCGGCCGGGCCTACAGAGCGGGTGACAAAGCCCCATACGCTCGAGGATCGGACGCGGTGCCGCCGCTGCCTTTGGGGCCCGTCCCCCCCGGAGAGGGGACGACGACCCAACACACAAGCCGTGCTTGATGGGCAGCAATGACGCTCGGACAGGCATGCCCCCCGGAATACCAGGGGGCGCAATGTGCGTTCAAAGACTCGATGATTCACGGAATTCTGCAATTCACACTAGTTATCGCATTTCGCTGCGTTCTTCATCGATGCCGGAACCAAGAGATCCATTGTTGAAAGTTTTAACTGATTGCGATACAATCAACTCAGACTTCACTAGATCAGACAGAGTTCGTGGTGTCTCCGGCGGG…	MF459666.1 Calocybe indica small subunit ribosomal RNA gene, partial sequence; internal transcribed spacer 1 and 5.8S ribosomal RNA gene, complete sequence; and internal transcribed spacer 2, partial sequence	1	1	AF128859.1 Petromyces albertensis 18S ribosomal RNA gene, partial sequence; internal transcribed spacer 1 and 5.8S ribosomal RNA gene, complete sequence; and internal transcribed spacer 2, partial sequence	10°13'047N	106°22'033E	Insect shell	high	no	no	low
44	Fi4	106445	MG098730	AGGTCACCGTGGTAAAACTGTGGTGGTGACCAACCTCCGCCGATCCGTCCCGAGCGAGTGACAAAGCCCCATACGCTCGAGGACCAGACGGACGTCGCCGCTGCCTTTCGGACAGGTCCCCGGGGGGACCACGCCCAACACACAAGCCGGGCTTGAGGGCAGAAATGACGCTCGGACAGGCATGCCCCCCGGAATGCCAGGGGGCGCAATGTGCGTTCAAAGATTCGATGATTCACGGAATTCTGCAATTCACATTACTTATCGCATTTCGCTGCGTTCTTCATCGATGCCGGAACCAAGAGATCCATTGTTGAAAGTTTTGACAATTTTCATTCGACTCAGACAGCCCATCTTCATCAGGGTTCACAGAGCGCTTCGGCGGGCGCGGGCCCGGGGACG…	LT558950.1 Talaromyces aurantiacus genomic DNA sequence contains ITS1, 5.8S rRNA gene, ITS2, 28S rRNA gene, strain DI16-128	0.99	1	AF033397.1 Penicillium aculeatum strain NRRL 2129 internal transcribed spacer 1, 5.8S ribosomal RNA gene, and internal transcribed spacer 2, complete sequence; and 28S ribosomal RNA gene, partial sequence	10°13'047N	106°22'033E	Insect shell	low	middel	high	low
45	Fi40	106483	Will be filled after DSMZ sequencing						10°13'047N	106°22'033E	Insect shell	no	no	low	low
46	Fi41	106484	MG098731	CTACTGATCGAGGTCACATTTCAGAAGTTGGGTGTTTAACGGCTGTGGACGCGCCGCGCTCCCGATGCGAGTGTGCAAACTACTGCGCAGGAGAGGCTGCGGCGAGACCGCCACTGTATTTCGGAGACGGCCACCCGCTAAGGGAGGGCCGATCCCCAACGCCGACCCCCCGGAGGGGTTCGAGGGTTGAAATGACGCTCGGACAGGCATGCCCGCCAGAATACTGGCGGGCGCAATGTGCGTTCAAAGATTCGATGATTCACTGAATTCTGCAATTCACATTACTTATCGCATTTCGCTGCGTTCTTCATCGATGCCAGAACCAAGAGATCCGTTGTTGAAAGTTTTGATTCATTTTCGAAACGCCTACGAGAGGCGCCGAGAAGGCTCAGATTATAA…	KT285888.1 Trichoderma harzianum strain Tr3 18S ribosomal RNA gene, partial sequence; internal transcribed spacer 1 and 5.8S ribosomal RNA gene, complete sequence; and internal transcribed spacer 2, partial sequence	0.99	1		10°13'047N	106°22'033E	Insect shell	middel	no	no	no
47	Fi42	106476	Will be filled after DSMZ sequencing						10°13'047N	106°22'033E	Insect shell	high	no	no	no
48	Fi43	106485	MG098732	CTGATCGAGGTCACCTGGTTAAGATTGATGGTGTTCGCCGGCGGGCGCCGGCCGGGCCTACAGAGCGGGTGACGAAGCCCCATACGCTCGAGGACCGGACGCGGTGCCGCCGCTGCCTTTCGGGCCCGCCCCCCGGAAGCGGGGGGCGAGAGCCCAACACACAAGCCGTGCTTGAGGGCAGCAATGACGCTCGGACAGGCATGCCCCCCGGAATACCAGGGGGCGCAATGTGCGTTCAAAGACTCGATGATTCACTGAATTCTGCAATTCACATTACTTATCGCATTTCGCTGCGTTCTTCATCGATGCCGGAACCAAGAGATCCGTTGTTGAAAGTTTTAACTGATTTAGTCAAGTACTCAGACTGCAATCTTCAGACAAGAGTTCGTTTGTGTGTCT…	LC106121.1 Penicillium oxalicum genes for ITS1, 5.8S rRNA, ITS2, partial and complete sequence, strain: FIB KD 5.2	1	1		10°13'047N	106°22'033E	Insect shell	high	no	no	low
49	Fi5	106446	MG098734	CTTAAGTTCAGCGGGTAACTCCTACCTGATCCGAGGTCAACCGTGGTAAAACTGTGGTGGTGACCAACCTCCGCCGATCCGTCCCGAGCGAGTGACAGAGCCCCATACGCTCGAGGACCAGACGGACGTCGCCGCTGCCTTTCGGGCAGGTCCCCGGGGGGACCACGCCCAACACACAAGCCGGGCTTGAGGGCAGAAATGACGCTCGGACAGGCATGCCCCCCGGAATGCCAGGGGGCGCAATGTGCGTTCAAAGATTCGATGATTCACGGAATTCTGCAATTCACATTACTTATCGCATTTCGCTGCGTTCTTCATCGATGCCGGAACCAAGAGATCCATTGTTGAAAGTTTTGACAATTTTCATTCGACTCAGACAGCCCATCTTCATCAGGGTTC…	MF135512.1 Penicillium canescens strain SCAU149 internal transcribed spacer 1, partial sequence; 5.8S ribosomal RNA gene and internal transcribed spacer 2, complete sequence; and large subunit ribosomal RNA gene, partial sequence	1	1	AB474749.2 Acremonium cellulolyticus Y-94 genes for ITS1, 5.8S ribosomal RNA, ITS2, partial and complete sequence	10°13'047N	106°22'033E	Insect shell	low	no	no	low
50	Fi6.1		MG098735	GGTAATCCCGCCTGATTTCAGATCAAATTTAAAAAAAGTATTATTTGGGAGGCCCCAGCACAGTTTACCGCAAGAGCTTCTCTTTATATTAAAAAAAAGTTCAGGCATTCAAACAAGATCAGGCCTTTGTACATTTCAAGAGGTTCGAGATCAGAATAGATCAAGAGACTCTCAGTATTCCTATTCAACAAAATGTTGGATAGAGGGTTTGTTTTGATACTGAAACAGGCGTGCTCATTGGAATACCAATGAGCGCAAGTTGCGTTCAAAGACTCGATGATTCACTGAATATGCAATTCACACTAGTTATCGCACTTTGCTACGTTCTTCATCGATGCGAGAACCAAGAGATCCGTTGTTAAAAGTTGTTTTATAGATTTTTTAGGTCTATGTTACAAT…	MG583937.1 Mucor circinelloides isolate BMU02467 internal transcribed spacer 1, partial sequence; 5.8S ribosomal RNA gene and internal transcribed spacer 2, complete sequence; and large subunit ribosomal RNA gene, partial sequence	1	1	NR_145284.1 Ellisomyces anomalus CBS 243.57 ITS region; from TYPE material	10°13'047N	106°22'033E	Insect shell	no	no	no	low
51	Fi7	106449	MG098736	TTGATATGCTTAAGTTCAGCGGGTATCCCTACCTGATCCGAGGTCAACCTGGAAAAAGATTGATTTGCGTTCGGCAAGCGCCGGCCGGGCCTACAGAGCGGGTGACAAAGCCCCATACGCTCGAGGATCGGACGCGGTGCCGCCGCTGCCTTTGGGGCCCGTCCCCCCCGGAGAGGGGACGACGACCCAACACACAAGCCGTGCTTGATGGGCAGCAATGACGCTCGGACAGGCATGCCCCCCGGAATACCAGGGGGCGCAATGTGCGTTCAAAGACTCGATGATTCACGGAATTCTGCAATTCACACTAGTTATCGCATTTCGCTGCGTTCTTCATCGATGCCGGAACCAAGAGATCCATTGTTGAAAGTTTTAACTGATTGCGATACAATCAACTCA…	MH279454.1 Aspergillus flavus isolate DTO 389-C1 small subunit ribosomal RNA gene, partial sequence; internal transcribed spacer 1, 5.8S ribosomal RNA gene, and internal transcribed spacer 2, complete sequence; and large subunit ribosomal RNA gene, partial sequence	1	1	EF652155.1 Chaetosartorya chrysella isolate NRRL 5084 internal transcribed spacer 1, 5.8S ribosomal RNA gene, and internal transcribed spacer 2, complete sequence; and 28S ribosomal RNA gene, partial sequence	10°13'047N	106°22'033E	Insect shell	low	low	no	low
52	Fi9	106451	MG098738	GATCCGAGGTCACCTGGAAAAGATTGATTTGCGTTCGGCAAGCGCCGGCCGGGCCTACAGAGCGGGTGACAAAGCCCCATACGCTCGAGGATCGGACGCGGTGCCGCCGCTGCCTTTGGGGCCCGTCCCCCCCGGAGAGGGGACGACGACCCAACACACAAGCCGTGCTTGATGGGCAGCAATGACGCTCGGACAGGCATGCCCCCCGGAATACCAGGGGGCGCAATGTGCGTTCAAAGACTCGATGATTCACGGAATTCTGCAATTCACACTAGTTATCGCATTTCGCTGCGTTCTTCATCGATGCCGGAACCAAGAGATCCATTGTTGAAAGTTTTAACTGATTGCGATACAATCAACTCAGACTTCACTAGATCAGACAGAGTTCGTGGTGTCTCC…	MF346056.1 Aspergillus sp. isolate B261 18S ribosomal RNA gene, partial sequence	1	1	AF128859.1 Petromyces albertensis 18S ribosomal RNA gene, partial sequence; internal transcribed spacer 1 and 5.8S ribosomal RNA gene, complete sequence; and internal transcribed spacer 2, partial sequence	10°13'047N	106°22'033E	Insect shell	no	no	no	low
53	FL1	106238	Will be filled after DSMZ sequencing						21°00'042N	105°51'057E	Surface of meat waste	low	high	no	no
54	FL10	106248	MG098617	CCGCTTATTGATATGCTTAAGTTCAGCGGGTATCCCTACCTGATCCGAGGTCAACCTGAGATAATTAAAGGTGTGGGGGTCGGCTGGCGCCGGCCGGGCCTACTAGAGCGGGTGACGAAGCCCCATACGCTCGAGGACCGGACGCGGTGCCGCCGCTGCCTTTCGGGCCCGTCCCCCCGGCGGGGGGGACGGGGCCCAACACACAAGCCGGGCTTGAGGGCAGCAATGACGCTCGGACAGGCATGCCCTCCGGAATACCAGAGGGCGCAATGTGCGTTCAAAGACTCGATGATTCACTGAATTCTGCAATTCACATTAGTTATCGCATTTCGCTGCGTTCTTCATCGATGCCGGAACCAAGAGATCCGTTGTTGAAAGTTTTAACTAATTTCGTTATAG…	KY827361.1 Penicillium citrinum strain SCAU031 internal transcribed spacer 1, partial sequence; 5.8S ribosomal RNA gene and internal transcribed spacer 2, complete sequence; and 28S ribosomal RNA gene, partial sequence	0.99	1	EF669988.1 Neosartorya spinosa isolate NRRL 5034 18S ribosomal RNA gene, partial sequence; internal transcribed spacer 1, 5.8S ribosomal RNA gene, and internal transcribed spacer 2, complete sequence; and 28S ribosomal RNA gene, partial sequence	21°00'042N	105°51'057E	Surface of meat waste	low	no	low	low
55	FL100	106490	MG098618	CTCCGCTTATTGATATGCTTAAGTTCAGCGGGTATCCCTACCTGATCCGAGGTCAACCTGCAGATAATTAAACGGATTGGGGGTCGGCTGGCGCCGGCCGGGCCTACTAGAGCGGGTGACGAAGCCCCATACGCTCGAGGACCGGACGCGGTGCCGCCGCTGCCTTTCGGGCCCGTCCCCCCGGCGGGGGGGACGGGGCCCAACACACAAGCCGGGCTTGAGGGCAGCAATGACGCTCGGACAGGCATGCCCTCCGGAATACCAGAGGGCGCAATGTGCGTTCAAAGACTCGATGATTCACTGAATTCTGCAATTCACATTAGTTATCGCATTTCGCTGCGTTCTTCATCGATGCCGGAACCAAGAGATCCGTTGTTGAAAGTTTTAACTAATTTCGTT…	MF061778.1 Penicillium citrinum strain SCAU116 internal transcribed spacer 1, partial sequence; 5.8S ribosomal RNA gene and internal transcribed spacer 2, complete sequence; and large subunit ribosomal RNA gene, partial sequence	0.99	1		21°00'042N	105°51'057E	Surface of meat waste	high	no	low	high
56	FL101	106261	MG098619	ATCGAGGTCACCTGAGATAATTAAAGGTTGGGGGTCGGCTGGCGCCGGCCGGGCCTACTAGAGCGGGTGACGAAGCCCCATACGCTCGAGGACCGGACGCGGTGCCGCCGCTGCCTTTCGGGCCCGTCCCCCCGGCGGGGGGGACGGGGCCCAACACACAAGCCGGGCTTGAGGGCAGCAATGACGCTCGGACAGGCATGCCCTCCGGAATACCAGAGGGCGCAATGTGCGTTCAAAGACTCGATGATTCACTGAATTCTGCAATTCACATTAGTTATCGCATTTCGCTGCGTTCTTCATCGATGCCGGAACCAAGAGATCCGTTGTTGAAAGTTTTAACTAATTTCGTTATAGGTCTCAGACTGCAACTTCAGACAGCGTTCAGGGGGGCCGTCGGCG…	KY921944.1 Penicillium citrinum isolate B17 small subunit ribosomal RNA gene, partial sequence; internal transcribed spacer 1 and 5.8S ribosomal RNA gene, complete sequence; and internal transcribed spacer 2, partial sequence	1	1		21°00'042N	105°51'057E	Surface of meat waste	high	high	low	high
57	FL12	106250	MG098620	CTGATCGAGGTCACCTGGAAATGGTTGGAAAACGTCGGCAGGCGCCGGCCAATCCTACAGAGCATGTGACAAAGCCCCATACGCTCGAGGATCGGACGCGGTGCCGCCGCTGCCTTTCGGGCCCGTCCCCCCGGAGAGGGGGACGGCGACCCAACACACAAGCCGGGCTTGAGGGCAGCAATGACGCTCGGACAGGCATGCCCCCCGGAATACCAGGGGGCGCAATGTGCGTTCAAAGACTCGATGATTCACTGAATTCTGCAATTCACATTAGTTATCGCATTTCGCTGCGTTCTTCATCGATGCCGGAACCAAGAGATCCATTGTTGAAAGTTTTAACTGATTGCATTCAATCAACTCAGACTGCACGCTTTCAAACAGTGTTCGTGTTGGGGTCTC…	EU440769.1 Aspergillus tubingensis strain MPVCT 184 18S ribosomal RNA gene, partial sequence; internal transcribed spacer 1, 5.8S ribosomal RNA gene, and internal transcribed spacer 2, complete sequence; and 28S ribosomal RNA gene, partial sequence	0.99	1	EF652155.1 Chaetosartorya chrysella isolate NRRL 5084 internal transcribed spacer 1, 5.8S ribosomal RNA gene, and internal transcribed spacer 2, complete sequence; and 28S ribosomal RNA gene, partial sequence	21°00'042N	105°51'057E	Surface of meat waste	low	no	no	no
58	FL15	106252	MG098621	GATCGAGGTCACCTGGAAAAGATTGATTTGCGTTCGGCAAGCGCCGGCCGGGCCTACAGAGCGGGTGACAAAGCCCCATACGCTCGAGGATCGGACGCGGTGCCGCCGCTGCCTTTGGGGCCCGTCCCCCCCGGAGAGGGGACGACGACCCAACACACAAGCCGTGCTTGATGGGCAGCAATGACGCTCGGACAGGCATGCCCCCCGGAATACCAGGGGGCGCAATGTGCGTTCAAAGACTCGATGATTCACGGAATTCTGCAATTCACACTAGTTATCGCATTTCGCTGCGTTCTTCATCGATGCCGGAACCAAGAGATCCATTGTTGAAAGTTTTAACTGATTGCGATACAATCAACTCAGACTTCACTAGATCAGACAGAGTTCGTGGTGTCTCCG…	MF459666.1 Calocybe indica small subunit ribosomal RNA gene, partial sequence; internal transcribed spacer 1 and 5.8S ribosomal RNA gene, complete sequence; and internal transcribed spacer 2, partial sequence	1	1	AF128859.1 Petromyces albertensis 18S ribosomal RNA gene, partial sequence; internal transcribed spacer 1 and 5.8S ribosomal RNA gene, complete sequence; and internal transcribed spacer 2, partial sequence	21°00'042N	105°51'057E	Surface of meat waste	low	low	no	low
59	FL17	106254	MG098622	ATTCAAATTATCTTATTTACTGTGAACTGTTTTTATTTATGACGTATAAGGGGATGTCTTTAGGCTATAAGGGTAGGCCTATGGAATGCTAACCTAGTCATAGTCAAGCTTGATGCTTGGTACCCGATTATTACTTACCAAAAGAATTCAGTTTAAAATATTGTAACATAGACCTAAAAAATCTATAAAACAACTTTTAACAATGGATCTCTTGGTTCTCGCATCGATGAAGAACGTAGCAAAGTGCGATAACTAGTGTGAATTGCATATTCAGTGAATCATCGAGTCTTTGAACGCATCTTGCACTCAATGGTATTCCATTGAGTACGCCTGTTTCAGTATCAAAAACAACCCTTATTCAAAAATTTTTTTTGAGTAGATATGAGTGTAGCAACCTTA…	KY425744.1 Mucor indicus strain E41F small subunit ribosomal RNA gene, partial sequence; internal transcribed spacer 1, 5.8S ribosomal RNA gene, and internal transcribed spacer 2, complete sequence; and large subunit ribosomal RNA gene, partial sequence	1	1	NR_145284.1 Ellisomyces anomalus CBS 243.57 ITS region; from TYPE material	21°00'042N	105°51'057E	Surface of meat waste	high	high	no	no
60	FL18	106255	MG098623	GATCGAGGTCACCTGAGATAATTAAAGGTTGGGGGTCGGCTGGCGCCGGCCGGGCCTACTAGAGCGGGTGACGAAGCCCCATACGCTCGAGGACCGGACGCGGTGCCGCCGCTGCCTTTCGGGCCCGTCCCCCCGGCGGGGGGGACGGGGCCCAACACACAAGCCGGGCTTGAGGGCAGCAATGACGCTCGGACAGGCATGCCCTCCGGAATACCAGAGGGCGCAATGTGCGTTCAAAGACTCGATGATTCACTGAATTCTGCAATTCACATTAGTTATCGCATTTCGCTGCGTTCTTCATCGATGCCGGAACCAAGAGATCCGTTGTTGAAAGTTTTAACTAATTTCGTTATAGGTCTCAGACTGCAACTTCAGACAGCGTTCAGGGGGGCCGTCGGC…	KU216712.1Penicillium citrinum strain XQ10 internal transcribed spacer 1, partial sequence; 5.8S ribosomal RNA gene and internal transcribed spacer 2, complete sequence; and 28S ribosomal RNA gene, partial sequence	0.99	1		21°00'042N	105°51'057E	Surface of meat waste	high	high	no	no
61	FL19	106256	MG098624	CGAGGTCACCTGGTTAAGATTGATGGTGTTCGCCGGCGGGCGCCGGCCGGGCCTACAGAGCGGGTGACGAAGCCCCATACGCTCGAGGACCGGACGCGGTGCCGCCGCTGCCTTTCGGGCCCGCCCCCCGGAAGCGGGGGGCGAGAGCCCAACACACAAGCCGTGCTTGAGGGCAGCAATGACGCTCGGACAGGCATGCCCCCCGGAATACCAGGGGGCGCAATGTGCGTTCAAAGACTCGATGATTCACTGAATTCTGCAATTCACATTACTTATCGCATTTCGCTGCGTTCTTCATCGATGCCGGAACCAAGAGATCCGTTGTTGAAAGTTTTAACTGATTTAGTCAAGTACTCAGACTGCAATCTTCAGACAAGAGTTCGTTTGTGTGTCTTCGGC…	MF379665.1 Penicillium oxalicum isolate P6 internal transcribed spacer 1, partial sequence; 5.8S ribosomal RNA gene and internal transcribed spacer 2, complete sequence; and large subunit ribosomal RNA gene, partial sequence	1	1		21°00'042N	105°51'057E	Surface of meat waste	low	no	no	low
62	FL2	106239	MG098625	ATGCTTAAGTTCAGCGGGTATCCCTACCTGATCCGAGGTCAATCTGAGAAGATTGGGGGTCGAGGCAAGCCCCGGCCGGGCCCATAGAGCGGGTGACAGAGCCCCATACGCTCGAGGACCGGACGGTGCCGCCGTTTCTCTCGAGGCCCGCCCCCGGGGGGGCGCGGCCCAACAACCAGCGGGGCTGGAGGGGAGAAATGACGCTCGGACAGGCATGCCCCCCGGAATACCAGGGGGCGCAATGTGCGTTCAAAGACTCGATGATTCACTGAATTCTGCAATTCACATTAGTTATCGCATTTCGCTGCGTTCTTCATCGATGCCGGAACCAAGAGATCCATTGTTGAAAGTTTTGACTGATTGGTATCAATCGACTCAGACTGCACGCTTTCAGACAGT…	MF151167.1 Aspergillus aculeatus isolate Ekm II 18S ribosomal RNA gene, partial sequence; internal transcribed spacer 1, 5.8S ribosomal RNA gene, and internal transcribed spacer 2, complete sequence; and 28S ribosomal RNA gene, partial sequence	0.99	1	NR_145139.1 Hamigera striata NRRL 717 ITS region; from TYPE material	21°00'042N	105°51'057E	Surface of meat waste	low	no	no	no
63	FL20	106257	Will be filled after DSMZ sequencing						21°00'042N	105°51'057E	Surface of meat waste	low	no	no	no
64	FL3	106240	MG098627	TCCTCCGCCTTATTGATATGCTTAAGTTCAGCGGGTATCCCTACCTGATCCGAGGTCAACCTGGAAAAAGATTGATTTGCGTTCGGCAAGCGCCGGCCGGGCCTACAGAGCGGGTGACAAAGCCCCATACGCTCGAGGATCGGACGCGGTGCCGCCGCTGCCTTTGGGGCCCGTCCCCCCCGGAGAGGGGACGACGACCCAACACACAAGCCGTGCTTGATGGGCAGCAATGACGCTCGGACAGGCATGCCCCCCGGAATACCAGGGGGCGCAATGTGCGTTCAAAGACTCGATGATTCACGGAATTCTGCAATTCACACTAGTTATCGCATTTCGCTGCGTTCTTCATCGATGCCGGAACCAAGAGATCCATTGTTGAAAGTTTTAACTGATTGCGAT…	MH345910.1 Aspergillus flavus isolate 70 internal transcribed spacer 1, partial sequence; 5.8S ribosomal RNA gene and internal transcribed spacer 2, complete sequence; and large subunit ribosomal RNA gene, partial sequence	1	1	EF652155.1 Chaetosartorya chrysella isolate NRRL 5084 internal transcribed spacer 1, 5.8S ribosomal RNA gene, and internal transcribed spacer 2, complete sequence; and 28S ribosomal RNA gene, partial sequence	21°00'042N	105°51'057E	Surface of meat waste	low	no	no	low
65	FL5	106242	MG098629	TTATTGATATGCTTAAGTTCAGCGGGTATCCCTACCTGATCcGAGGTCAaCCTGGaAAGAATGGTTGGAAAACGTCGGCAGGCGCCGGCCAATCCTACAGAGCATGTGACAAAGCCCCATACGCTCGAGGATCGGACGCGGTGCCGCCGCTGCCTTTCGGGCCCGTCCCCCCGGAGAGGGGGACGGCGACCCAACACACAAGCCGGGCTTGAGGGCAGCAATGACGCTCGGACAGGCATGCCCCCCGGAATACCAGGGGGCGCAATGTGCGTTCAAAGACTCGATGATTCACTGAATTCTGCAATTCACATTAGTTATCGCATTTCGCTGCGTTCTTCATCGATGCCGGAACCAAGAGATCCATTGTTGAAAGTTTTAACTGATTGCATTCAATCAACT…	MH345949.1 Aspergillus niger isolate 109 internal transcribed spacer 1, partial sequence; 5.8S ribosomal RNA gene and internal transcribed spacer 2, complete sequence; and large subunit ribosomal RNA gene, partial sequence	1	1	EF652155.1 Chaetosartorya chrysella isolate NRRL 5084 internal transcribed spacer 1, 5.8S ribosomal RNA gene, and internal transcribed spacer 2, complete sequence; and 28S ribosomal RNA gene, partial sequence	21°00'042N	105°51'057E	Surface of meat waste	low	no	low	no
66	FL6	106243	MG098631	GATCGAGGTCACCTGGAAAAAACAAGTTGCAAATAAATGCGTCGGCGGGCGCCGGCCGGGCCTACGGAGCGGAAGACGAAGCCCCATACGCTCGAGGACCGGACGCGGTGCCGCCGCTGCCTTTCGGGCCCGTCCCCCGGGAGCCGGGGGACGAGGGCCCAACACACAAGCCGGGCTTGAGGGCAGCAATGACGCTCGGACAGGCATGCCCCCCGGAATACCAGGGGGCGCAATGTGCGTTCAAAGACTCGATGATTCACTGAATTCTGCAATTCACATTAGTTATCGCATTTCGCTGCGTTCTTCATCGATGCCGGAACCAAGAGATCCATTGTTGAAAGTTTTAACTG	KT315492.1 Aspergillus terreus isolate MEF174 internal transcribed spacer 1, partial sequence; 5.8S ribosomal RNA gene and internal transcribed spacer 2, complete sequence; and 28S ribosomal RNA gene, partial sequence	1	1		21°00'042N	105°51'057E	Surface of meat waste	low	high	low	high
67	FL6.2	106244	MG098630	CTGATCGAGGTCAACGTGAGAAGGAGTCTTGATGGATTGCCGTCCTCTTTTGCTGATTGCAAGCGCAAAAATGTGCTGCGCTGCGAAACCAGTAGGCCGGCTGCCAATCCTTTTAAGGCGAGTCTTTGGCAACCAAAGACAAAAAACGCCCAACACCAAGCAAAGCTTGAGGGTACAAATGACGCTCGAACAGGCATGCCCTTTGGAATACCAAAGGGCGCAATGTGCGTTCAAAGATTCGATGATTCACTGAATTCTGCAATTCACACTACGTATCGCATTTCGCTGCGTTCTTCATCGATGCCAGAACCAAGAGATCCGTTGTTGAAAGTTGTAAATGATTTACATTTGTTATACTGACGCTGATTGCAACTGCATAAAAAAGGTTTATGATGTGGT…	EU828350.1 Uncultured Cochliobolus clone H002 18S ribosomal RNA gene, partial sequence; internal transcribed spacer 1, complete sequence; and 5.8S ribosomal RNA gene, partial sequence	1	1	JX089580.1 Bipolaris miyakei culture-collection CBS:197.29 18S ribosomal RNA gene, partial sequence; internal transcribed spacer 1, 5.8S ribosomal RNA gene, and internal transcribed spacer 2, complete sequence; and 28S ribosomal RNA gene, partial sequence	21°00'042N	105°51'057E	Surface of meat waste	low	middel	no	low
68	FL7	106245	Will be filled after DSMZ sequencing						21°00'042N	105°51'057E	Surface of meat waste	no	middel	low	no
69	FL8	106246	Will be filled after DSMZ sequencing						21°00'042N	105°51'057E	Surface of meat waste	no	middel	no	no
70	FL9	106247	MG098632	ATCGAGGTCACCTGGAAAAGATTGATTTGCGTTCGGCAAGCGCCGGCCGGGCCTACAGAGCGGGTGACAAAGCCCCATACGCTCGAGGATCGGACGCGGTGCCGCCGCTGCCTTTGGGGCCCGTCCCCCCCGGAGAGGGGACGACGACCCAACACACAAGCCGTGCTTGATGGGCAGCAATGACGCTCGGACAGGCATGCCCCCCGGAATACCAGGGGGCGCAATGTGCGTTCAAAGACTCGATGATTCACGGAATTCTGCAATTCACACTAGTTATCGCATTTCGCTGCGTTCTTCATCGATGCCGGAACCAAGAGATCCATTGTTGAAAGTTTTAACTGATTGCGATACAATCAACTCAGACTTCACTAGATCAGACAGAGTTCGTGGTGTCTCCGG…	MF459666.1 Calocybe indica small subunit ribosomal RNA gene, partial sequence; internal transcribed spacer 1 and 5.8S ribosomal RNA gene, complete sequence; and internal transcribed spacer 2, partial sequence	0.99	1	EF652155.1 Chaetosartorya chrysella isolate NRRL 5084 internal transcribed spacer 1, 5.8S ribosomal RNA gene, and internal transcribed spacer 2, complete sequence; and 28S ribosomal RNA gene, partial sequence	21°00'042N	105°51'057E	Surface of meat waste	low	middel	no	no
71	FR1	106296	MG098633	AGGTCACCTGGAAGATTGATTTGCGTTCGGCAAGCGCCGGCCGGGCCTACAGAGCGGGTGACAAAGCCCCATACGCTCGAGGATCGGACGCGGTGCCGCCGCTGCCTTTGGGGCCCGTCCCCCCCGGAGAGGGGACGACCACCCAACACACAAGCCGTGCTTGATGGGCAGCAATGACGCTCGGACAGGCATGCCCCCCGGAATACCAGGGGGCGCAATGTGCGTTCAAAGACTCGATGATTCACGGAATTCTGCAATTCACACTAGTTATCGCATTTCGCTGCGTTCTTCATCGATGCCGGAACCAAAAGATCCATTGTTGAAAGTTTTAACTGATTGCGATACAATCAACTCAGACTTCACTAGATCAAACAGAGTTCGTGGTGTCTCCGGCGGGCG…	LM653118.1 Aspergillus oryzae genomic DNA containing 18S rRNA gene, ITS1, 5.8S rRNA gene, ITS2, 28S rRNA gene, isolate YESM 4	0.98	1	EF652155.1 Chaetosartorya chrysella isolate NRRL 5084 internal transcribed spacer 1, 5.8S ribosomal RNA gene, and internal transcribed spacer 2, complete sequence; and 28S ribosomal RNA gene, partial sequence	18°57'038N	105°04'022E	Rice straw	low	no	high	low
72	FR10	106307	MG098634	GTCACCTGGAAGATTGATTGGGGTCGCCGGCGGGCGCCGGCCGGGCCTACAGAGCGGGTGACGAAGCCCCATACGCTCGAGGACCGGACGCGGTGCCGCCGCTGCCTTTCGGGCCCGCCCCCCCGGGAAGGGGGGGCGAGAGCCCAACACACAAGCCGTGCTTGAGGGCAGCAATGACGCTCGGACAGGCATGCCCCCCGGAATACCAGGGGGCGCAATGTGCGTTCAAAGACTCGATGATTCACTGAATTCTGCAATTCACATTACTTATCGCATTTCGCTGCGTTCTTCATCGATGCCGGAACCAAGAGATCCGTTGTTGAAAGTTTTAACTGATTTAGCTAAGTGCTCAGACTGCAATCTTCAGACAGCGTTCAATGTGTCTTCGGCGGGCGCGGG…	KJ439124.1 Penicillium solitum isolate P18-139 18S ribosomal RNA gene, partial sequence	0.99	1		18°57'038N	105°04'022E	Rice straw	high	no	no	low
73	FR12	106309	MH472613	TTTAGGCCAAAAAATGGAAAAGTGGGCAAAAGAATTCGTAAAGAACTCTTGAGCTTTTTTTTTCCCATCAGGAGTCAAAATGATTTATAACTCTAGATGTAAAAACATTAAAGCCAATTCTATCATAATTCTTTTTTGCAAAAGGATTAAGTCAAGAATTTAACCTTAACAGATATTTTAGTCGAGGGTAATCGGGCGTCCCACAGTCGCATCATGTCCTTCAATGAAGAAGGCTGACAAAGGCAAGTTAGGTTCTTTACTATGCTCCTACCTCCTAACACCGAGCTTATACCATAAAGATATAAGGGCGGGTAGTGATAGAATTCCGTCAGGTATAGTCAATAAAGACTATAGCACAGCTTACCCAGGACCATTTATAATTTATCTCTGATCTCATTC…	JX312541.1 Piptocephalis curvata strain Symg0108 18S ribosomal RNA gene, partial sequence; internal transcribed spacer 1, 5.8S ribosomal RNA gene, and internal transcribed spacer 2, complete sequence; and 28S ribosomal RNA gene, partial sequence	0.98	1		18°57'038N	105°04'022E	Rice straw	no	no	no	low
74	FR14	106311	Will be filled after DSMZ sequencing						18°57'038N	105°04'022E	Rice straw	low	no	no	high
75	FR15	106312	MG098636	TATGCTTAAGTTCAGCGGGTATTCCTACCTGATCCGAGGTCaACATTTCAGAAAGTTGGGTGTTTTACGGACGTGGACGCGCCGCGCTCCCGGTGCGAGTTGTGCAAACTACTGCGCAGGAGAGGCTGCGGCGAGACCGCCACTGTATTTAGGGGCCGGCGCCCGTGTGAGGGGTCCCGATCCCCAACGCCGATCCCCCGGAGGGGTTCGAGGGTTGAAATGACGCTCGGACAGGCATGCCCGCCAGAATACTGGCGGGCGCAATGTGCGTTCAAAGATTCGATGATTCACTGAATTCTGCAATTCACATTACTTATCGCATTTCGCTGCGTTCTTCATCGATGCCAGAACCAAGAGATCCGTTGTTGAAAGTTTTGATTCATTTTGAATTTTTGCTCA…	JX422010.1 Trichoderma asperellum isolate M29 internal transcribed spacer 1, partial sequence; 5.8S ribosomal RNA gene and internal transcribed spacer 2, complete sequence; and 28S ribosomal RNA gene, partial sequence	1	1		18°57'038N	105°04'022E	Rice straw	no	low	no	low
76	FR16	106313	MG098637	ATTGATTTGCGTTTCGGCAAGCGCCGGCCGGGCCTACAGAAGCGGGTGACAAAGCCCCATACGCTCGAGGATCGGACGCGGTGCCGCCGCTGCCTTTGGGGCCCGTCCCCCCCGGAGAGGGGACGACGACCCAACACACAAGCCGTGCTTGATGGGCAGCAATGACGCTCGGACAGGCATGCCCCCCGGAATACCAGGGGGCGCAATGTGCGTTCAAAGACTCGATGATTCACGGAATTCTGCAATTCACACTAGTTATCGCATTTCGCTGCGTTCTTCATCGATGCCGGAACCAAGAGATCCATTGTTGAAAGTTTTAACTGATTGCGATACAATCAACTCAGACTTCACTAGATCAGACAGAGTTCGTGGTGTCTCCGGCGGGCGCGGGCCCGGGGC…	MF186099.1 Aspergillus subolivaceus isolate SFC101884 small subunit ribosomal RNA gene, partial sequence; internal transcribed spacer 1 and 5.8S ribosomal RNA gene, complete sequence; and internal transcribed spacer 2, partial sequence	0.99	1	EF652155.1 Chaetosartorya chrysella isolate NRRL 5084 internal transcribed spacer 1, 5.8S ribosomal RNA gene, and internal transcribed spacer 2, complete sequence; and 28S ribosomal RNA gene, partial sequence	18°57'038N	105°04'022E	Rice straw	low	low	no	low
77	FR18	106315	Will be filled after DSMZ sequencing						18°57'038N	105°04'022E	Rice straw	no	no	no	high
78	FR19	106319	MG098639	GAGGTCACCTGGAAAAATGGTTGGAAAACGTCGGCAGGCGCCGGCCAATCCTACAGAGCATGTGACAAAGCCCCATACGCTCGAGGATCGGACGCGGTGCCGCCGCTGCCTTTCGGGCCCGTCCCCCCGGAGAGGGGGACGGCGACCCAACACACAAGCCGGGCTTGAGGGCAGCAATGACGCTCGGACAGGCATGCCCCCCGGAATACCAGGGGGCGCAATGTGCGTTCAAAGACTCGATGATTCACTGAATTCTGCAATTCACATTAGTTATCGCATTTCGCTGCGTTCTTCATCGATGCCGGAACCAAGAGATCCATTGTTGAAAGTTTTAACTGATTGCATTCAATCAACTCAGACTGCACGCTTTCAGACAGTGTTCGTGTTGGGGTCTCCGGC…					18°57'038N	105°04'022E	Rice straw	low	no	no	high
79	FR2	106297	MG098640	AAGTTCAGCGGGTAATCCCACCTGATTTCAGATCAAGTTTAAAAAAATGATTTATTTGGGAGGCCCCCAAGATAGTCTTTTAACTAGAGCATTCCTTTATATTAAAAAAATGTTCAGGCTAATAGAACAATAGTTCAGGCCTAATAGTTTTAAAGAGTTCAATTTTTACATCGATACTCTCACTTCCATTCACAACAAAATTGTGGATGTGGGTTGTTGTTGATACTGAAACAGGCGTGCTCAATGGAATACCATTGAGCGCAAGATGCGTTCAAAGACTCGATGATTCACTGAATATGCAATTCACACTAGTTATCGCACTTTGCTACGTTCTTCATCGATGCGAGAACCAAGAGATCCGTTGTTAAAAGTTGTTTTATAAGTTTTTTACGCTTATGT…	MF487846.1 Aspergillus sp. voucher MFLUCC16-0845 internal transcribed spacer 1, partial sequence; 5.8S ribosomal RNA gene, complete sequence; and internal transcribed spacer 2, partial sequence	1	1	JN943573.1 Neosartorya fennelliae strain KACC 41150 internal transcribed spacer 1, partial sequence; 5.8S ribosomal RNA gene, complete sequence; and internal transcribed spacer 2, partial sequence	18°57'038N	105°04'022E	Rice straw	no	low	no	no
80	FR21	106317	Will be filled after DSMZ sequencing						18°57'038N	105°04'022E	Rice straw	no	no	no	low
81	FR23	106319	MG098641	TCGAGGTCACCTGGAAGATTGATTGGGGTCGCCGGCGGGCGCCGGCCGGGCCTACAGAGCGGGTGACGAAGCCCCATACGCTCGAGGACCGGACGCGGTGCCGCCGCTGCCTTTCGGGCCCGCCCCCCCGGGAAGGGGGGGCGAGAGCCCAACACACAAGCCGTGCTTGAGGGCAGCAATGACGCTCGGACAGGCATGCCCCCCGGAATACCAGGGGGCGCAATGTGCGTTCAAAGACTCGATGATTCACTGAATTCTGCAATTCACATTACTTATCGCATTTCGCTGCGTTCTTCATCGATGCCGGAACCAAGAGATCCGTTGTTGAAAGTTTTAATTGATTTAGCTAAGTGCTCAGAAGGCAATCTTCAGACAGCGTTCAATGTGTCTTCGGCGGGC…	KJ767063.1 Penicillium simplicissimum isolate A1S5-D11 internal transcribed spacer 1, partial sequence; 5.8S ribosomal RNA gene and internal transcribed spacer 2, complete sequence; and 28S ribosomal RNA gene, partial sequence	0.99	0.99		18°57'038N	105°04'022E	Rice straw	low	middel	low	no
82	FR24.1	106320	MG098642	CGAGGTCACCTGAGAAATAAGGTTGGAGACGCCGGCTGGCGCCCGGCCGGCCCTAATCGAGCGGGTGACAAAGCCCCATACGCTCGAGGACCGGACACGGTGCCGCCGCTGCCTTTCGGGCCCGTCCCCCGGGGGGGACGACGACCCAACACACAAGCCGGGCTTGAGGGCAGCAATGACGCTCGGACAGGCATGCCCCCCGGAATGCCAGGGGGCGCAATGTGCGTTCAAAGACTCGATGATTCACTGAATTCTGCAATTCACATTACTTATCGCAGTTCGCTGCGTTCTTCATCGATGCCGGAACCAAGAGATCCATTGTTGAAAGTTTTGACTGATTTGTATTCAGGCTCAGACTGCATCACTCTCAGGCATGAAGTTCAGTGGTCCCCGGCGGCT…	HQ845238.1 Uncultured Aspergillus clone AYPP 18S ribosomal RNA gene, partial sequence; internal transcribed spacer 1, 5.8S ribosomal RNA gene, and internal transcribed spacer 2, complete sequence; and 28S ribosomal RNA gene, partial sequence	0.99	1	AB249003.1 Emericella appendiculata genes for ITS1, 5.8S rRNA and ITS2, partial and complete sequence, strain: IFM 54282	18°57'038N	105°04'022E	Rice straw	low	no	low	high
83	FR25	106322	Will be filled after DSMZ sequencing						18°57'038N	105°04'022E	Rice straw	no	no	no	middel
84	FR26	106323	MG098643	CTCCGCTTATTGATATGCTTAAGTTCAGCGGGTATCCCTACCTGATCCGAGGTCAACCTGGAAAGAATGGTTGGAAAACGTCGGCAGGCGCCGGCCAATCCTACAGAGCATGTGACAAAGCCCCATACGCTCGAGGATCGGACGCGGTGCCGCCGCTGCCTTTCGGGCCCGTCCCCCCGGAGAGGGGGACGGCGACCCAACACACAAGCCGGGCTTGAGGGCAGCAATGACGCTCGGACAGGCATGCCCCCCGGAATACCAGGGGGCGCAATGTGCGTTCAAAGACTCGATGATTCACTGAATTCTGCAATTCACATTAGTTATCGCATTTCGCTGCGTTCTTCATCGATGCCGGAACCAAGAGATCCATTGTTGAAAGTTTTAACTGATTGCATTCAA…	MF422165.1 Aspergillus niger strain PL5-2B 18S ribosomal RNA gene, partial sequence; internal transcribed spacer 1, 5.8S ribosomal RNA gene, and internal transcribed spacer 2, complete sequence; and 28S ribosomal RNA gene, partial sequence	1	1	EF652155.1 Chaetosartorya chrysella isolate NRRL 5084 internal transcribed spacer 1, 5.8S ribosomal RNA gene, and internal transcribed spacer 2, complete sequence; and 28S ribosomal RNA gene, partial sequence	18°57'038N	105°04'022E	Rice straw	no	no	no	middel
85	FR27	106324	MG098644	TCGAGGTCACATTTCAGAAAGTTGGGTGTTTTACGGACGTGGACGCGCCGCGCTCCCGGTGCGAGTTGTGCAAACTACTGCGCAGGAGAGGCTGCGGCGAGACCGCCACTGTATTTAGGGGCCGGCACCCGTGTGAGGGGTCCCGATCCCCAACGCCGATCCCCCGGAGGGGTTCGAGGGTTGAAATGACGCTCGGACAGGCATGCCCGCCAGAATACTGGCGGGCGCAATGTGCGTTCAAAGATTCGATGATTCACTGAATTCTGCAATTCACATTACTTATCGCATTTCGCTGCGTTCTTCATCGATGCCAGAACCAAGAGATCCGTTGTTGAAAGTTTTGATTCATTTTGAATTTTTGCTCAGAGCTGTAAAGAAATACGTCCGCGAGGGGACTAC…	KX681729.1 Trichoderma asperellum strain IIPRTas-11 18S ribosomal RNA gene, partial sequence; internal transcribed spacer 1, 5.8S ribosomal RNA gene, and internal transcribed spacer 2, complete sequence; and 28S ribosomal RNA gene, partial sequence	1	1	Z95924.1 Hypocrea stilbohypoxyli 18S rRNA gene	18°57'038N	105°04'022E	Rice straw	no	no	high	high
86	FR29	106326	MG098645	CTTAAGTTCAGCGGGTATCCCTACCTGATCCGAGGTCAACCTGGAAAAAGATTGATTTGCGTTCGGCAAGCGCCGGCCGGGCCTACAGAGCGGGTGACAAAGCCCCATACGCTCGAGGATCGGACGCGGTGCCGCCGCTGCCTTTGGGGCCCGTCCCCCCCGGAGAGGGGACGACGACCCAACACACAAGCCGTGCTTGATGGGCAGCAATGACGCTCGGACAGGCATGCCCCCCGGAATACCAGGGGGCGCAATGTGCGTTCAAAGACTCGATGATTCACGGAATTCTGCAATTCACACTAGTTATCGCATTTCGCTGCGTTCTTCATCGATGCCGGAACCAAGAGATCCATTGTTGAAAGTTTTAACTGATTGCGATACAATCAACTCAGACTTCAC…	MH389055.1 Aspergillus flavus isolate 26 internal transcribed spacer 1, partial sequence; 5.8S ribosomal RNA gene and internal transcribed spacer 2, complete sequence; and large subunit ribosomal RNA gene, partial sequence	1	1	EF652149.1 Chaetosartorya cremea isolate NRRL 5081 internal transcribed spacer 1, 5.8S ribosomal RNA gene, and internal transcribed spacer 2, complete sequence; and 28S ribosomal RNA gene, partial sequence	18°57'038N	105°04'022E	Rice straw	low	low	no	low
87	FR3.2	106299	Will be filled after DSMZ sequencing						18°57'038N	105°04'022E	Rice straw	no	no	no	high
88	FR36.1	106333	MG098648	AAGTTCAGCGGGTATCCCTACCTGATCCGAGGTCAACCTGGAAAAAGATTGATTTGCGTTCGGCAAGCGCCGGCCGGGCCTACAGAGCGGGTGACAAAGCCCCATACGCTCGAGGATCGGACGCGGTGCCGCCGCTGCCTTTGGGGCCCGTCCCCCCCGGAGAGGGGACGACGACCCAACACACAAGCCGTGCTTGATGGGCAGCAATGACGCTCGGACAGGCATGCCCCCCGGAATACCAGGGGGCGCAATGTGCGTTCAAAGACTCGATGATTCACGGAATTCTGCAATTCACACTAGTTATCGCATTTCGCTGCGTTCTTCATCGATGCCGGAACCAAGAGATCCATTGTTGAAAGTTTTAACTGATTGCGATACAATCAACTCAGACTTCACTAG…	MH371291.1 Aspergillus flavus strain SJAL small subunit ribosomal RNA gene, partial sequence; internal transcribed spacer 1, 5.8S ribosomal RNA gene, and internal transcribed spacer 2, complete sequence; and large subunit ribosomal RNA gene, partial sequence	1	1	AF128859.1 Petromyces albertensis 18S ribosomal RNA gene, partial sequence; internal transcribed spacer 1 and 5.8S ribosomal RNA gene, complete sequence; and internal transcribed spacer 2, partial sequence	18°57'038N	105°04'022E	Rice straw	no	low	no	no
89	FR39	106337	MG098650	CGAGGTCACCTGGTTAAGATTGATGGTGTTCGCCGGCGGGCGCCGGCCGGGCCTACAGAGCGGGTGACGAAGCCCCATACGCTCGAGGACCGGACGCGGTGCCGCCGCTGCCTTTCGGGCCCGCCCCCCGCTTCCGGGGGGCGAGAGCCCAACACACAAGCCGTGCTTGAGGGCAGCAATGACGCTCGGACAGGCATGCCCCCCGGAATACCAGGGGGCGCAATGTGCGTTCAAAGACTCGATGATTCACTGAATTCTGCAATTCACATTACTTATCGCATTTCGCTGCGTTCTTCATCGATGCCGGAACCAAGAGATCCGTTGTTGAAAGTTTTAACTGATTTAGTCAAGTACTCAGACTGCAATCTTCAGACAAGAGTTCGTTTGTGTGTCTTCGGC…	MF379665.1 Penicillium oxalicum isolate P6 internal transcribed spacer 1, partial sequence; 5.8S ribosomal RNA gene and internal transcribed spacer 2, complete sequence; and large subunit ribosomal RNA gene, partial sequence	0.99	1		18°57'038N	105°04'022E	Rice straw	no	no	low	low
90	FR5.1	106300	MG098651	TGGGTGGTTTTTACGGCGTGGCCGCGCCGCTTCTCCAGTTGCGAGGTGTTAGCTACTACGCAATGGAAGCTGCGGCGGGACCGCCACTGTATTTGGGGGACGGCGTTGTGCCCACAGGGGGCTTCCGCCGATCCCCAACGCCAGACCCGGGGGCCTGAGGGTTGTAATGACGCTCGAACAGGCATGCCCGCCAGAATACTGGCGGGCGCAATGTGCGTTCAAAGATTCGATGATTCACTGAATTCTGCAATTCACATTACTTATCGCATTTCGCTGCGTTCTTCATCGATGCCAGAGCCAAGAGATCCGTTGTTGAAAGTTTTGATTTATTTGCTTGTTTACTCAGAAAAAACATTATAGAAACAGAGTTAGGGGGTCCTCTGGCGGGGGCGGCCCGTG…	JQ364972.1 Fusarium sp. KC-2010ba strain USMFSSC5 18S ribosomal RNA gene, partial sequence; internal transcribed spacer 1, 5.8S ribosomal RNA gene, and internal transcribed spacer 2, complete sequence; and 28S ribosomal RNA gene, partial sequence	0.99	0.99	NR_137580.1 Geejayessia celtidicola CBS 125502 ITS region; from TYPE material	18°57'038N	105°04'022E	Rice straw	low	no	no	no
91	FR6	106302	Will be filled after DSMZ sequencing						18°57'038N	105°04'022E	Rice straw	low	no	no	no
92	FR9	106306	MG098654	TGCTTAAGTTCAGCGGGTATTCCTACCTGATTCGAGGTCAACATTCAGAAGTTGGGTGTTTTACGGCGTGGCCGCGCCGCTCTCCAGTTGCGAGGTGTTAGCTACTACGCAATGGAAGCTGCGGCGGGACCGCCACTGTATTTGGGGGACGGCGTTGTGCCCACAGGGGGCTTCCGCCGATCCCCAACGCCAGACCCGGGGGCCTGAGGGTTGTAATGACGCTCGAACAGGCATGCCCGCCAGAATACTGGCGGGCGCAATGTGCGTTCAAAGATTCGATGATTCACTGAATTCTGCAATTCACATTACTTATCGCATTTCGCTGCGTTCTTCATCGATGCCAGAGCCAAGAGATCCGTTGTTGAAAGTTTTGATTTATTTGCTTGTTTACTCAGAAAA…	KY776027.1 Fungal sp. isolate PS1595 internal transcribed spacer 1, partial sequence; 5.8S ribosomal RNA gene and internal transcribed spacer 2, complete sequence; and large subunit ribosomal RNA gene, partial sequence	0.99	1	KM231800.1 Neocosmospora rubicola strain CBS 101018 18S ribosomal RNA gene, partial sequence; internal transcribed spacer 1, 5.8S ribosomal RNA gene, and internal transcribed spacer 2, complete sequence; and 28S ribosomal RNA gene, partial sequence	18°57'038N	105°04'022E	Rice straw	high	no	low	low
93	FSh10	106722	MG098655	AGATCAATTTAAAAAAAGTATTATTTGGGAGGCCCCAGCACAGTTTACCGCAAGAGCTTCTCTTTATATTAAAAAAAAGTTCAGGCATTCAAACAAGATCAGGCCTTTGTACATTTCAAGAGGTTCGAGATCAGAATAGATCAAGAGACTCTCAGTATTCCTATTCAACAAAATGTTGGATAGAGGGTTTGTTTTGATACTGAAACAGGCGTGCTCATTGGAATACCAATGAGCGCAAGTTGCGTTCAAAGACTCGATGATTCACTGAATATGCAATTCACACTAGTTATCGCACTTTGCTACGTTCTTCATCGATGCGAGAACCAAGAGATCCGTTGTTAAAAGTTGTTTTATAGATTTTTTAGGTCTATGTTACAATATTAATTCTGAATTCTTTTG…	KY828907.1 Mucor circinelloides isolate FBKL3.0177 internal transcribed spacer 1, partial sequence; 5.8S ribosomal RNA gene and internal transcribed spacer 2, complete sequence; and large subunit ribosomal RNA gene, partial sequence	0.99	1	NR_145284.1 Ellisomyces anomalus CBS 243.57 ITS region; from TYPE material	16°33'059N	107°34'031E	Shrimp shell waste	high	no	no	no
94	FSh101	107513	MG098739	TTGATATGCTTAAGTTCAGCGGGTATCCCTACCTGATCCGAGGTCAACCTGAAGAAAAATGGTTGGAGACGTCGGCTGGCGCCCGGCCGGCCCTAGTCGAGCGGGTGACAAAGCCCCATACGCTCGAGGACCGGACACGGTGCCGCCGCTGCCTTTCGGGCCCGTCCCCCGGGGGGGACGACGACCCAACACACAAGCCGGGCTTGATGGGCAGCAATGACGCTCGGACAGGCATGCCCCCCGGAATGCCAGGGGGCGCAATGTGCGTTCAAAGACTCGATGATTCACTGAATTCTGCAATTCACATTACTTATCGCAGTTCGCTGCGTTCTTCATCGATGCCGGAACCAAGAGATCCATTGTTGAAAGTTTTGACTGATTTTATATTCAGACTCAGAC…	MF359934.1 Aspergillus sydowii strain DJ515-2 small subunit ribosomal RNA gene, partial sequence; internal transcribed spacer 1, 5.8S ribosomal RNA gene, and internal transcribed spacer 2, complete sequence; and large subunit ribosomal RNA gene, partial sequence	1	1	NR_135444.1 Aspergillus jensenii NRRL 58600 ITS region; from TYPE material	16°33'059N	107°34'031E	Shrimp shell waste	high	high	low	high
95	FSh102	105790	MG098740	AAATGGTTGGAGACGTCGGCTGGCGCCCGGCCGGCCCTAGTCGAGCGGGTGACAAAGCCCCATACGCTCGAGGACCGGACACGGTGCCGCCGCTGCCTTTCGGGCCCGTCCCCCGGGGGGGACGACGACCCAACACACAAGCCGGGCTTGATGGGCAGCAATGACGCTCGGACAGGCATGCCCCCCGGAATGCCAGGGGGCGCAATGTGCGTTCAAAGACTCGATGATTCACTGAATTCTGCAATTCACATTACTTATCGCAGTTCGCTGCGTTCTTCATCGATGCCGGAACCAAGAGATCCATTGTTGAAAGTTTTGACTGATTTTATATTCAGACTCAGACTGCATCACTCTCAGGCATGAAGTTCAGTAGTCCCCGGCGGCTCGCCCCCGAGGGGG…	MH394689.1 Aspergillus sydowii internal transcribed spacer 1, partial sequence; 5.8S ribosomal RNA gene and internal transcribed spacer 2, complete sequence; and large subunit ribosomal RNA gene, partial sequence	1	1	AF138289.1 Emericella nidulans 18S ribosomal RNA gene, partial sequence; internal transcribed spacer 1, 5.8S ribosomal RNA gene and internal transcribed spacer 2, complete sequence; and 28S ribosomal RNA gene, partial sequence	16°33'059N	107°34'031E	Shrimp shell waste	high	high	low	high
96	FSh12.2	106715	MG098656	TCTGATTTAGGCCAAAAAATGGAAAAGTGGGCAAAAGAATTCGTAAAGAACTCTTGAGCTTTTTTTCCCATCAGGAGTCAAAATGATTTATAACTCTAGATGTAAAAACATTAAAGCCAATTCTATCATAATTCTTTTTTGCAAAAGGATTAGTCAAGAATTTAACCTTAACAGATATTTAAGTCGAGGGTAATCGGGCGTCCCACAGTCGCATCATGTCCTTCAATGAAGAAGGCTGACAAAGGCAAGTTAGGTTCTTTACTATGCTCCTACCTCCTAGCACCGAGCTTATACCATAAAGATATAAGGGCGGGTAGTGATAGAATTCCGTCAGGTATAGTCAATAAAGACTATAGCACAGCTTACCCAGGACCATTTATAATTTATCTCTGATCTCAT…	JN205894.1 Cunninghamella echinulata strain CBS 766.68 18S ribosomal RNA gene, partial sequence; internal transcribed spacer 1, 5.8S ribosomal RNA gene, and internal transcribed spacer 2, complete sequence; and 28S ribosomal RNA gene, partial sequence	0.99	0.99	JN206294.1 Chlamydoabsidia padenii strain CBS 172.67 18S ribosomal RNA gene, partial sequence; internal transcribed spacer 1, 5.8S ribosomal RNA gene, and internal transcribed spacer 2, complete sequence; and 28S ribosomal RNA gene, partial sequence	16°33'059N	107°34'031E	Shrimp shell waste	high	no	no	low
97	FSh13	107512	MG098657	AGGTCACATTCAGAAGTTGGGGTTTAACGGCGTGGCCGCGACGATTACCAGTAACGAGGGTTTTACTACTACGCTATGGAAGCTCGACGTGACCGCCAATCAATTTGAGGAACGCGAATTAACGCGAGTCCCAACACCAAGCTGTGCTTGAGGGTTGAAATGACGCTCGAACAGGCATGCCCGCCAGAATACTGGCGGGCGCAATGTGCGTTCAAAGATTCGATGATTCACTGAATTCTGCAATTCACATTACTTATCGCATTTTGCTGCGTTCTTCATCGATGCCAGAACCAAGAGATCCGTTGTTGAAAGTTTTGATTTATTTATGGTTTTACTCAGAAGTTACATATAGAAACAGAGTTTAGGGGTCCTCTGGCGGGCCGTCCCGTTTTACCGGGA…	KC304807.1 Fusarium oxysporum isolate F61-SBatP2FB 18S ribosomal RNA gene, partial sequence; internal transcribed spacer 1, 5.8S ribosomal RNA gene, and internal transcribed spacer 2, complete sequence; and 28S ribosomal RNA gene, partial sequence	0.99	1	NR_145049.1 Cyanonectria buxi CBS 125551 ITS region; from TYPE material	16°33'059N	107°34'031E	Shrimp shell waste	low	no	no	low
98	FSh15		MG098658	GATCGAGGTCACCTGGTTAAGATTGATGGTGTTCGCCGGCGGGCGCCGGCCGGGCCTACAGAGCGGGTGACGAAGCCCCATACGCTCGAGGACCGGACGCGGTGCCGCCGCTGCCTTTCGGGCCCGCCCCCCGGAAGCGGGGGGCGAGAGCCCAACACACAAGCCGTGCTTGAGGGCAGCAATGACGCTCGGACAGGCATGCCCCCCGGAATACCAGGGGGCGCAATGTGCGTTCAAAGACTCGATGATTCACTGAATTCTGCAATTCACATTACTTATCGCATTTCGCTGCGTTCTTCATCGATGCCGGAACCAAGAGATCCGTTGTTGAAAGTTTTAACTGATTTAGTCAAGTACTCAGACTGCAATCTTCAGACAAGAGTTCGTTTGTGTGTCTTC…	MH389048.1 Penicillium oxalicum isolate 19 internal transcribed spacer 1, partial sequence; 5.8S ribosomal RNA gene and internal transcribed spacer 2, complete sequence; and large subunit ribosomal RNA gene, partial sequence	0.99	1		16°33'059N	107°34'031E	Shrimp shell waste	low	no	no	low
99	FSh16	106756	Will be filled after DSMZ sequencing						16°33'059N	107°34'031E	Shrimp shell waste	no	low	no	no
100	FSh17	106723	MG098741	AAGATTGATTTGCGTTCGGCAAGCGCCGGCCGGGCCTACAGAGCGGGTGACAAAGCCCCATACGCTCGAGGATCGGACGCGGTGCCGCCGCTGCCTTTGGGGCCCGTCCCCCCCGGAGAGGGGACGACGACCCAACACACAAGCCGTGCTTGATGGGCAGCAATGACGCTCGGACAGGCATGCCCCCCGGAATACCAGGGGGCGCAATGTGCGTTCAAAGACTCGATGATTCACGGAATTCTGCAATTCACACTAGTTATCGCATTTCGCTGCGTTCTTCATCGATGCCGGAACCAAGAGATCCATTGTTGAAAGTTTTAACTGATTGCGATACAATCAACTCAGACTTCACTAGATCAGACAGAGTTCGTGGTGTCTCCGGCGGGCGCGGGCCCGGGG…	KT358861.1 Aspergillus flavus strain A19 18S ribosomal RNA gene, partial sequence; internal transcribed spacer 1, 5.8S ribosomal RNA gene, and internal transcribed spacer 2, complete sequence; and 28S ribosomal RNA gene, partial sequence	0.99	1	EF652155.1 Chaetosartorya chrysella isolate NRRL 5084 internal transcribed spacer 1, 5.8S ribosomal RNA gene, and internal transcribed spacer 2, complete sequence; and 28S ribosomal RNA gene, partial sequence	16°33'059N	107°34'031E	Shrimp shell waste	low	low	low	low
101	FSh18	106729	Will be filled after DSMZ sequencing						16°33'059N	107°34'031E	Shrimp shell waste	no	no	no	low
102	FSh2	106690	Will be filled after DSMZ sequencing						16°33'059N	107°34'031E	Shrimp shell waste	no	low	low	middel
103	FSh20	106730	MG098742	AGGTCACCTGGAAAGATTGATTTGCGTTCGGCAAGCGCCGGCCGGGCCTACAGAGCGGGTGACAAAGCCCCATACGCTCGAGGATCGGACGCGGTGCCGCCGCTGCCTTTGGGGCCCGTCCCCCCCGGAGAGGGGACGACGACCCAACACACAAGCCGTGCTTGATGGGCAGCAATGACGCTCGGACAGGCATGCCCCCCGGAATACCAGGGGGCGCAATGTGCGTTCAAAGACTCGATGATTCACGGAATTCTGCAATTCACACTAGTTATCGCATTTCGCTGCGTTCTTCATCGATGCCGGAACCAAGAGATCCATTGTTGAAAGTTTTAACTGATTGCGATACAATCAACTCAGACTTCACTAGATCAGACAGAGTTCGTGGTGTCTCCGGCGGGC…	MG659635.1 Aspergillus flavus strain ND41 small subunit ribosomal RNA gene, partial sequence; internal transcribed spacer 1 and 5.8S ribosomal RNA gene, complete sequence; and internal transcribed spacer 2, partial sequence	1	1	EF652155.1 Chaetosartorya chrysella isolate NRRL 5084 internal transcribed spacer 1, 5.8S ribosomal RNA gene, and internal transcribed spacer 2, complete sequence; and 28S ribosomal RNA gene, partial sequence	16°33'059N	107°34'031E	Shrimp shell waste	low	low	low	high
104	Fsh200	107515	MG098659	GATCGAGGTCACCTGAAGAAATGGTTGGAGACGTCGGCTGGCGCCCGGCCGGCCCTAGTCGAGCGGGTGACAAAGCCCCATACGCTCGAGGACCGGACACGGTGCCGCCGCTGCCTTTCGGGCCCGTCCCCCGGGGGGGGACGACGACCCAACACACAAGCCGGGCTTGATGGGCAGCAATGACGCTCGGACAGGCATGCCCCCCGGAATGCCAGGGGGCGCAATGTGCGTTCAAAGACTCGATGATTCACTGAATTCTGCAATTCACATTACTTATCGCAGTTCGCTGCGTTCTTCATCGATGCCGGAACCAAGAGATCCATTGTTGAAAGTTTTGACTGATTTTATATTCAGACTCAGACTGCATCACTCTCAGGCATGAAGTTCAGTAGTCCCCGG…	JN851041.1 Aspergillus sydowii strain SCSGAF0142 18S ribosomal RNA gene, partial sequence; internal transcribed spacer 1, 5.8S ribosomal RNA gene, and internal transcribed spacer 2, complete sequence; and 28S ribosomal RNA gene, partial sequence	0.99	1	AF138289.1 Emericella nidulans 18S ribosomal RNA gene, partial sequence; internal transcribed spacer 1, 5.8S ribosomal RNA gene and internal transcribed spacer 2, complete sequence; and 28S ribosomal RNA gene, partial sequence	16°33'059N	107°34'031E	Shrimp shell waste	high	low	low	high
105	Fsh201	107514	MG098743	ATGCTTAAGTTCAGCGGGTATCCCTACCTGATCCGAGGTCAACCTGAGATAATTAAAGGTTGGGGGTCGGCTGGCGCCGGCCGGGCCTACTAGAGCGGGTGACGAAGCCCCATACGCTCGAGGACCGGACGCGGTGCCGCCGCTGCCTTTCGGGCCCGTCCCCCCGGCGGGGGGGACGGGGCCCAACACACAAGCCGGGCTTGAGGGCAGCAATGACGCTCGGACAGGCATGCCCTCCGGAATACCAGAGGGCGCAATGTGCGTTCAAAGACTCGATGATTCACTGAATTCTGCAATTCACATTAGTTATCGCATTTCGCTGCGTTCTTCATCGATGCCGGAACCAAGAGATCCGTTGTTGAAAGTTTTAACTAATTTCGTTATAGGTCTCAGACTGCA…	MF379645.1 Penicillium citrinum isolate 4A16 internal transcribed spacer 1, partial sequence; 5.8S ribosomal RNA gene and internal transcribed spacer 2, complete sequence; and large subunit ribosomal RNA gene, partial sequence	1	1	EF669988.1 Neosartorya spinosa isolate NRRL 5034 18S ribosomal RNA gene, partial sequence; internal transcribed spacer 1, 5.8S ribosomal RNA gene, and internal transcribed spacer 2, complete sequence; and 28S ribosomal RNA gene, partial sequence	16°33'059N	107°34'031E	Shrimp shell waste	high	no	low	low
106	FSh21		MG098660	GATCGAGGTCACCTGGAAAAGATTGATTTGCGTTCGGCAAGCGCCGGCCGGGCCTACAGAGCGGGTGACAAAGCCCCATACGCTCGAGGATCGGACGCGGTGCCGCCGCTGCCTTTGGGGCCCGTCCCCCCCGGAGAGGGGACGACGACCCAACACACAAGCCGTGCTTGATGGGCAGCAATGACGCTCGGACAGGCATGCCCCCCGGAATACCAGGGGGCGCAATGTGCGTTCAAAGACTCGATGATTCACGGAATTCTGCAATTCACACTAGTTATCGCATTTCGCTGCGTTCTTCATCGATGCCGGAACCAAGAGATCCATTGTTGAAAGTTTTAACTGATTGCGATACAATCAACTCAGACTTCACTAGATCAGACAGAGTTCGTGGTGTCTCCG…	MF459666.1 Calocybe indica small subunit ribosomal RNA gene, partial sequence; internal transcribed spacer 1 and 5.8S ribosomal RNA gene, complete sequence; and internal transcribed spacer 2, partial sequence	0.99	1	AF128859.1 Petromyces albertensis 18S ribosomal RNA gene, partial sequence; internal transcribed spacer 1 and 5.8S ribosomal RNA gene, complete sequence; and internal transcribed spacer 2, partial sequence	16°33'059N	107°34'031E	Shrimp shell waste	no	low	low	low
107	FSh22	106731	MG098661	TAGATCAATTTAAAAAAAGTATTATTTGGGAGGCCCCAGCACAGTTTACCGCAAGAGCTTCTCTTTATATTAAAAAAAAGTTCAGGCATTCAAACAAGATCAGGCCTTTGTACATTTCAAGAGGTTCGAGATCAGAATAGATCAAGAGACTCTCAGTATTCCTATTCAACAAAATGTTGGATAGAGGGTTTGTTTTGATACTGAAACAGGCGTGCTCATTGGAATACCAATGAGCGCAAGTTGCGTTCAAAGACTCGATGATTCACTGAATATGCAATTCACACTAGTTATCGCACTTTGCTACGTTCTTCATCGATGCGAGAACCAAGAGATCCGTTGTTAAAAGTTGTTTTATAGATTTTTTAGGTCTATGTTACAATATTAATTCTGAATTCTTTT…	MG583937.1 Mucor circinelloides isolate BMU02467 internal transcribed spacer 1, partial sequence; 5.8S ribosomal RNA gene and internal transcribed spacer 2, complete sequence; and large subunit ribosomal RNA gene, partial sequence	0.99	1	JN206103.1 Pirella naumovii strain CBS 524.68 18S ribosomal RNA gene, partial sequence; internal transcribed spacer 1, 5.8S ribosomal RNA gene, and internal transcribed spacer 2, complete sequence; and 28S ribosomal RNA gene, partial sequence	16°33'059N	107°34'031E	Shrimp shell waste	high	no	no	no
108	FSh24		MG098744	GAGGTCACCTGGAAGAATGGTTGGAAAACGTCGGCAGGCGCCGGCCAATCCTACAGAGCATGTGACAAAGCCCCATACGCTCGAGGATCGGACGCGGTGCCGCCGCTGCCTTTCGGGCCCGTCCCCCCGGAGAGGGGGACGGCGACCCAACACACAAGCCGGGCTTGAGGGCAGCAATGACGCTCGGACAGGCATGCCCCCCGGAATACCAGGGGGCGCAATGTGCGTTCAAAGACTCGATGATTCACTGAATTCTGCAATTCACATTAGTTATCGCATTTCGCTGCGTTCTTCATCGATGCCGGAACCAAGAGATCCATTGTTGAAAGTTTTAACTGATTGCATTCAATCAACTCAGACTGCACGCTTTCAGACAGTGTTCGTGTTGGGGTCTCCGGC…	MF152936.1 Aspergillus niger isolate Asp-6742 small subunit ribosomal RNA gene, partial sequence; internal transcribed spacer 1 and 5.8S ribosomal RNA gene, complete sequence; and internal transcribed spacer 2, partial sequence	1	1	EF669936.1 Neosartorya fischeri isolate NRRL 181 18S ribosomal RNA gene, partial sequence; internal transcribed spacer 1, 5.8S ribosomal RNA gene, and internal transcribed spacer 2, complete sequence; and 28S ribosomal RNA gene, partial sequence	16°33'059N	107°34'031E	Shrimp shell waste	low	no	no	low
109	FSh3.1		MG098662	GAGGTCACCTGGAAAAGATTGATTTGCGTTCGGCAAGCGCCGGCCGGGCCTACAGAGCGGGTGACAAAGCCCCATACGCTCGAGGATCGGACGCGGTGCCGCCGCTGCCTTTGGGGCCCGTCCCCCCCGGAGAGGGGACGACGACCCAACACACAAGCCGTGCTTGATGGGCAGCAATGACGCTCGGACAGGCATGCCCCCCGGAATACCAGGGGGCGCAATGTGCGTTCAAAGACTCGATGATTCACGGAATTCTGCAATTCACACTAGTTATCGCATTTCGCTGCGTTCTTCATCGATGCCGGAACCAAGAGATCCATTGTTGAAAGTTTTAACTGATTGCGATACAATCAACTCAGACTTCACTAGATCAGACAGAGTTCGTGGTGTCTCCGGCGG…	MF459666.1 Calocybe indica small subunit ribosomal RNA gene, partial sequence; internal transcribed spacer 1 and 5.8S ribosomal RNA gene, complete sequence; and internal transcribed spacer 2, partial sequence	1	1	EF652149.1 Chaetosartorya cremea isolate NRRL 5081 internal transcribed spacer 1, 5.8S ribosomal RNA gene, and internal transcribed spacer 2, complete sequence; and 28S ribosomal RNA gene, partial sequence	16°33'059N	107°34'031E	Shrimp shell waste	high	no	low	low
110	FSh3.2		MG098663	GAGGTCACCTGGAAAAGATTGATTTGCGTTCGGCAAGCGCCGGCCGGGCCTACAGAGCGGGTGACAAAGCCCCATACGCTCGAGGATCGGACGCGGTGCCGCCGCTGCCTTTGGGGCCCGTCCCCCCCGGAGAGGGGACGACGACCCAACACACAAGCCGTGCTTGATGGGCAGCAATGACGCTCGGACAGGCATGCCCCCCGGAATACCAGGGGGCGCAATGTGCGTTCAAAGACTCGATGATTCACGGAATTCTGCAATTCACACTAGTTATCGCATTTCGCTGCGTTCTTCATCGATGCCGGAACCAAGAGATCCATTGTTGAAAGTTTTAACTGATTGCGATACAATCAACTCAGACTTCACTAGATCAGACAGAGTTCGTGGTGTCTCCGGCGG…	MF459666.1 Calocybe indica small subunit ribosomal RNA gene, partial sequence; internal transcribed spacer 1 and 5.8S ribosomal RNA gene, complete sequence; and internal transcribed spacer 2, partial sequence	1	1	AF128859.1 Petromyces albertensis 18S ribosomal RNA gene, partial sequence; internal transcribed spacer 1 and 5.8S ribosomal RNA gene, complete sequence; and internal transcribed spacer 2, partial sequence	16°33'059N	107°34'031E	Shrimp shell waste	no	low	no	no
111	FSh4		MG098664	TCGAGGTCACCTGGAAGAATGGTTGGAAAACGTCGGCAGGCGCCGGCCAATCCTACAGAGCATGTGACAAAGCCCCATACGCTCGAGGATCGGACGCGGTGCCGCCGCTGCCTTTCGGGCCCGTCCCCCCGGAGAGGGGGACGGCGACCCAACACACAAGCCGGGCTTGAGGGCAGCAATGACGCTCGGACAGGCATGCCCCCCGGAATACCAGGGGGCGCAATGTGCGTTCAAAGACTCGATGATTCACTGAATTCTGCAATTCACATTAGTTATCGCATTTCGCTGCGTTCTTCATCGATGCCGGAACCAAGAGATCCATTGTTGAAAGTTTTAACTGATTGCATTCAATCAACTCAGACTGCACGCTTTCAGACAGTGTTCGTGTTGGGGTCTCCG…	KX621972.1 Aspergillus niger isolate VOLN3 small subunit ribosomal RNA gene, partial sequence; internal transcribed spacer 1 and 5.8S ribosomal RNA gene, complete sequence; and internal transcribed spacer 2, partial sequence	1	1	JN943573.1 Neosartorya fennelliae strain KACC 41150 internal transcribed spacer 1, partial sequence; 5.8S ribosomal RNA gene, complete sequence; and internal transcribed spacer 2, partial sequence	16°33'059N	107°34'031E	Shrimp shell waste	high	no	low	no
112	FSh5	106691	MG098665	ATTCGAGGTCACATTCAGAAGTTGGGTGTTTTACGGCGTGGCCGCGCCGCTCTCCAGTTGCGAGGTGTTAGCTACTACGCAATGGAAGCTGCGGCGGGACCGCCACTGTATTTGGGGGACGGGTTGGCCCGCAGGGGGCTTCCGCCGATCCCCAACGCCAGGCCCGGGGGCCTGAGGGTTGTAATGACGCTCGAACAGGCATGCCCGCCAGAATACTGGCGGGCGCAATGTGCGTTCAAAGATTCGATGATTCACTGAATTCTGCAATTCACATTACTTATCGCATTTCGCTGCGTTCTTCATCGATGCCAGAGCCAAGAGATCCGTTGTTGAAAGTTTTAATTTATTTGCTTGTTTACTCAGAAGAAACATTATAGAAACAGAGTTAGGGGGTCCTCT…	MG980302.1 Fusarium solani strain LDCMYE20 small subunit ribosomal RNA gene, partial sequence; internal transcribed spacer 1, 5.8S ribosomal RNA gene, and internal transcribed spacer 2, complete sequence; and large subunit ribosomal RNA gene, partial sequence	0.99	1	KM231794.1 Rectifusarium robinianum strain CBS 430.91 18S ribosomal RNA gene, partial sequence; internal transcribed spacer 1, 5.8S ribosomal RNA gene, and internal transcribed spacer 2, complete sequence; and 28S ribosomal RNA gene, partial sequence	16°33'059N	107°34'031E	Shrimp shell waste	middel	low	no	no
113	FSh6	106727	MG098666	ATCCGAGGTCACATTCAGAAGTTGGGGTTTTACGGCGTGGCCGCGACGATTACCAGTAACGAGGTGTATGATTACTACGCTATGGAAGCTCGACGTGACCGCCAATCGATTTGGGGAACGCGGGTTACCGCGAGTCCCAACACCAAGCTGAGCTTGAGGGTTGAAATGACGCTCGAACAGGCATGCCCGCCAGAATACTGGCGGGCGCAATGTGCGTTCAAAGATTCGATGATTCACTGAATTCTGCAATTCACATTACTTATCGCATTTTGCTGCGTTCTTCATCGATGCCAGAACCAAGAGATCCGTTGTTGAAAGTTTTGATTTATTTGTTTGTTTTACTCAGAAGTTCCACTAAAAACAGAGTTTAGGGTCCTCGGGCGGGCCGTCCCGTTTTAC…	HF570009.1 Fusarium chlamydosporum genomic DNA containing 18S rRNA gene, ITS1, 5.8S rRNA gene, ITS2 and 28S rRNA gene, strain DBT-108	1	1	HM626661.1 Cyanonectria buxi strain CBS 125551 18S ribosomal RNA gene, partial sequence; internal transcribed spacer 1, 5.8S ribosomal RNA gene, and internal transcribed spacer 2, complete sequence; and 28S ribosomal RNA gene, partial sequence	16°33'059N	107°34'031E	Shrimp shell waste	high	high	no	no
114	FSh7	106721	MH472616	TCCGCTTATTGATATGCTTAAGTTCAGCGGGTATCCCTACCTGATCCGAGGTCAACCTGGAAAAAGATTGATTTGCGTTCGGCAAGCGCCGGCCGGGCCTACAGAGCGGGTGACAAAGCCCCATACGCTCGAGGATCGGACGCGGTGCCGCCGCTGCCTTTGGGGCCCGTCCCCCCCGGAGAGGGGACGACGACCCAACACACAAGCCGTGCTTGATGGGCAGCAATGACGCTCGGACAGGCATGCCCCCCGGAATACCAGGGGGCGCAATGTGCGTTCAAAGACTCGATGATTCACGGAATTCTGCAATTCACACTAGTTATCGCATTTCGCTGCGTTCTTCATCGATGCCGGAACCAAGAGATCCATTGTTGAAAGTTTTAACTGATTGCGATACAA…	MH279454.1 Aspergillus flavus isolate DTO 389-C1 small subunit ribosomal RNA gene, partial sequence; internal transcribed spacer 1, 5.8S ribosomal RNA gene, and internal transcribed spacer 2, complete sequence; and large subunit ribosomal RNA gene, partial sequence	1	1	EF652155.1 Chaetosartorya chrysella isolate NRRL 5084 internal transcribed spacer 1, 5.8S ribosomal RNA gene, and internal transcribed spacer 2, complete sequence; and 28S ribosomal RNA gene, partial sequence	16°33'059N	107°34'031E	Shrimp shell waste	low	low	low	low
115	FSh8		MH472617	GGTCACCTGGTTAAGATTGATGGTGTTCGCCGGCGGGCGCCGGCCGGGCCTACAGAGCGGGTGACGAAGCCCCATACGCTCGAGGACCGGACGCGGTGCCGCCGCTGCCTTTCGGGCCCGCCCCCCGGAAGCGGGGGGCGAGAGCCCAACACACAAGCCGTGCTTGAGGGCAGCAATGACGCTCGGACAGGCATGCCCCCCGGAATACCAGGGGGCGCAATGTGCGTTCAAAGACTCGATGATTCACTGAATTCTGCAATTCACATTACTTATCGCATTTCGCTGCGTTCTTCATCGATGCCGGAACCAAGAGATCCGTTGTTGAAAGTTTTAACTGATTTAGTCAAGTACTCACACTGCAATCTTCAAACAAGAGTTCGTTTGTGTGTCTTCGGGGGG…	MF379665.1 Penicillium oxalicum isolate P6 internal transcribed spacer 1, partial sequence; 5.8S ribosomal RNA gene and internal transcribed spacer 2, complete sequence; and large subunit ribosomal RNA gene, partial sequence	0.99	1		16°33'059N	107°34'031E	Shrimp shell waste	no	high	no	low
116	FSh9	106755	MG098668	GATTCGAGGTCACATTCAGAAGTTGGGTGTTTTACGGCGTGGCCGCGCCGCTCTCCAGTTGCGAGGTGTTAGCTACTACGCAATGGAAGCTGCGGCGGGACCGCCACTGTATTTGGGGGACGGCGTTGTGCCCGCAGGGGGCTTCCGCCGATCCCCAACGCCAGGCCCGGGGGCCTGAGGGTTGTAATGACGCTCGAACAGGCATGCCCGCCAGAATACTGGCGGGCGCAATGTGCGTTCAAAGATTCGATGATTCACTGAATTCTGCAATTCACATTACTTATCGCATTTCGCTGCGTTCTTCATCGATGCCAGAGCCAAGAGATCCGTTGTTGAAAGTTTTAATTTATTTGCTTGTTTACTCAGAAGAAACATTATAGAAACAGAGTTAGGGGGTCC…	MH368352.1 Fusarium solani isolate M2FsR small subunit ribosomal RNA gene, partial sequence; internal transcribed spacer 1 and 5.8S ribosomal RNA gene, complete sequence; and internal transcribed spacer 2, partial sequence	1	1	NR_145082.1 Peethambara sundara CBS 646.77 ITS region; from TYPE material	16°33'059N	107°34'031E	Shrimp shell waste	low	low	no	no
117	FW11	106732	MG098671	CTCCGCTTATTTATATGCTTAAGTTCAGCGGGTATCCCTACTGATCCGAGGTCAACCTGAGAAAAATAAGGTTGGAGACGCCGGCTGGCGCCCGGCCGGCCCTAATCGAGCGGGTGACAAAGCCCCATACGCTCGAGGACCGGACACGGTGCCGCCGCTGCCTTTCGGGCCCGTCCCCCGGGGGGGACGACGACCCAACACACAAGCCGGGCTTGAGGGCAGCAATGACGCTCGGACAGGCATGCCCCCCGGAATGCCAGGGGGCGCAATGTGCGTTCAAAGACTCGATGATTCACTGAATTCTGCAATTCACATTACTTATCGCAGTTCGCTGCGTTCTTCATCGATGCCGGAACCAAGAGATCCATTGTTGAAAGTTTTGACTGATTTGTATTCAGG…	MG991576.1 Aspergillus nidulans strain CMXY2059 small subunit ribosomal RNA gene, partial sequence; internal transcribed spacer 1, 5.8S ribosomal RNA gene, and internal transcribed spacer 2, complete sequence; and large subunit ribosomal RNA gene, partial sequence	0.99	1	AB249003.1 Emericella appendiculata genes for ITS1, 5.8S rRNA and ITS2, partial and complete sequence, strain: IFM 54282	10°36'015N	106°56'045E	Surface of dead mangrove wood	high	no	no	no
118	FW13	106707	MG098673	CTCATCACCCTGTGACATACCTAAACGTTGCCTCGGCGGGAACAGACGGCCCCGTGAAAACGGGCCGCCCCCGCCAGAGGACCCCCTAACTCTGTTTCTATAATGTTTCTTCTGAGTAAAACAAGCAAATAAATTAAAACTTTCAACAACGGATCTCTTGGCTCTGGCATCGATGAAGAACGCAGCGAAATGCGATAAGTAATGTGAATTGCAGAATTCAGTGAATCATCGAATCTTTGAACGCACATTGCGCCCGCCAGTATTCTGGCGGGCATGCCTGTTCGAGCGTCATTACAACCCTCAGGCCCCCGGGCCTGGCGTTGGGGATCGGCGGAGGGCCCCCCGTGGGCACACGCCGTCCCCCAAATACAGTGGCGGTCCCGCCGCAGCTTCCATCGC…	MG865805.1 Fungal sp. strain 34 small subunit ribosomal RNA gene, partial sequence; internal transcribed spacer 1, 5.8S ribosomal RNA gene, and internal transcribed spacer 2, complete sequence; and large subunit ribosomal RNA gene, partial sequence	0.99	1	NR_130690.1 Fusarium keratoplasticum FRC S-2477 ITS region; from TYPE material	10°36'015N	106°56'045E	Surface of dead mangrove wood	low	low	no	no
119	FW14	106695	MG098674	ATATGCTTAAGTTCAGCGGGTATCCCTACTGATCCGAGGTCACCTGGaAAAAATGGTTGGAAAACGTCGGCAGGCGCCGGCCAATCCTACAGAGCATGTGACAAAGCCCCATACGCTCGAGGATCGGACGCGGTGCCGCCGCTGCCTTTCGGGCCCGTCCCCCCGGAGAGGGGGACGGCGACCCAACACACAAGCCGGGCTTGAGGGCAGCAATGACGCTCGGACAGGCATGCCCCCCGGAATACCAGGGGGCGCAATGTGCGTTCAAAGACTCGATGATTCACTGAATTCTGCAATTCACATTAGTTATCGCATTTCGCTGCGTTCTTCATCGATGCCGGAACCAAGAGATCCATTGTTGAAAGTTTTAACTGATTGCATTCAATCAACTCAGACTGC…	MH345950.1 Aspergillus niger isolate 110 internal transcribed spacer 1, partial sequence; 5.8S ribosomal RNA gene and internal transcribed spacer 2, complete sequence; and large subunit ribosomal RNA gene, partial sequence	0.99	1	NR_131293.1 Aspergillus tubingensis NRRL 4875 ITS region; from TYPE material	10°36'015N	106°56'045E	Surface of dead mangrove wood	low	no	no	no
120	FW15	106680	MG098675	CTGATCGAGGTCACATTTCAGAAGTTTGGGGTGTTTTACGGCTGTGGCCGCGCCGCGCTCCCGGTGCGAGTGTGCAAACTACTGCGCAGGAGAGGCTGCGGCGAGACCGCCACTGTATTTCGGGGGCGGCCCGGTGAGGGGCCGATCCCCAACGCCGACCCCCCGGAGGGGTTCGAGGGTTGAAATGACGCTCGGACAGGCATGCCCGCCAGAATACTGGCGGGCGCAATGTGCGTTCAAAGATTCGATGATTCACTGAATTCTGCAATTCACATTACTTATCGCATTTCGCTGCGTTCTTCATCGATGCCAGAACCAAGAGATCCGTTGTTGAAAGTTTTGATTCATTTTCGAGACGCCCGCTAGGGTCGCCGAGAAAGGCTCAGAGCAAAAATAAAA…	KU529830.1 Trichoderma longibrachiatum isolate A699 18S ribosomal RNA gene, partial sequence; internal transcribed spacer 1 and 5.8S ribosomal RNA gene, complete sequence; and internal transcribed spacer 2, partial sequence	1	1	LC228662.1 [Hypocrea] ampulliformis genes for 18S rRNA, ITS1, 5.8S rRNA, ITS2 and 28S rRNA, partial and complete sequence, strain: JCM 11982 TCTCCGTTGGTGAACCAGCGGAGGGATCATTACCGAGTTTACAACTCCCAAACCCCACTGTGAACGTTAC	10°36'015N	106°56'045E	Surface of dead mangrove wood	no	no	no	high
121	FW16	106696	MG098678	ATTGATATGCTTAAGTTCAGCGGGTATCCCTACCTGATCCGAGGTCAACCTGAAAAGATTGATTGGGGTCGCCGGCGGGCGCCGGCCGGGCCTACAGAGCGGGTGACGAAGCCCCATACGCTCGAGGACCGGACGCGGTGCCGCCGCTGCCTTTCGGGCCCGCCCCCCGGGAGCCGGGGGGCGAAGCCCAACACACAAGCCGTGCTTGAGGGCAGCAATGACGCTCGGACAGGCATGCCCCCCGGAATACCAGGGGGCGCAATGTGCGTTCAAAGACTCGATGATTCACTGAATTCTGCAATTCACATTACTTATCGCATTTCGCTGCGTTCTTCATCGATGCCGGAACCAAGAGATCCGTTGTTGAAAGTTTTAACTGATTTAGCTAATCTGCTCAGA…	JN585939.1 Penicillium simplicissimum strain Cs/6/1 internal transcribed spacer 1, partial sequence; 5.8S ribosomal RNA gene and internal transcribed spacer 2, complete sequence; and 28S ribosomal RNA gene, partial sequence	1	0.99		10°36'015N	106°56'045E	Surface of dead mangrove wood	no	low	low	no
122	FW16.1	105788	MG098676	TATGCTTAAGTTCAGCGGGTATTCCTACCTGATTCGAGGTCAACTTCAGAAGAGTTGGGGGTTTTACGGCGTGGCCGCGCCGCTCTCCAGTCGCGAGGTGTTAGCTACTACGCGATGGAAGCTGCGGCGGGACCGCCACTGTATTTGGGGGACGGCGTGTGCCCACGGGGGGCCCTCCGCCGATCCCCAACGCCAGGCCCGGGGGCCTGAGGGTTGTAATGACGCTCGAACAGGCATGCCCGCCAGAATACTGGCGGGCGCAATGTGCGTTCAAAGATTCGATGATTCACTGAATTCTGCAATTCACATTACTTATCGCATTTCGCTGCGTTCTTCATCGATGCCAGAGCCAAGAGATCCGTTGTTGAAAGTTTTAATTTATTTGCTTGTTTTACTCAG…	MG865805.1 Fungal sp. strain 34 small subunit ribosomal RNA gene, partial sequence; internal transcribed spacer 1, 5.8S ribosomal RNA gene, and internal transcribed spacer 2, complete sequence; and large subunit ribosomal RNA gene, partial sequence	0.99	1	NR_130690.1 Fusarium keratoplasticum FRC S-2477 ITS region; from TYPE material	10°36'015N	106°56'045E	Surface of dead mangrove wood	low	no	no	low
123	FW16.2		MG098677	TTGATATGCTTAAGTTCAGCGGGTATCCCTACTGATCCGAGGTCAACCTGAAAAGATTGATTGGGGTCGCCGGCGGGCGCCGGCCGGGCCTACAGAGCGGGTGACGAAGCCCCATACGCTCGAGGACCGGACGCGGTGCCGCCGCTGCCTTTCGGGCCCGCCCCCCGGGAGCCGGGGGGCGAAGCCCAACACACAAGCCGTGCTTGAGGGCAGCAATGACGCTCGGACAGGCATGCCCCCCGGAATACCAGGGGGCGCAATGTGCGTTCAAAGACTCGATGATTCACTGAATTCTGCAATTCACATTACTTATCGCATTTCGCTGCGTTCTTCATCGATGCCGGAACCAAGAGATCCGTTGTTGAAAGTTTTAACTGATTTAGCTAATCTGCTCAGACT…	MF093214.1 Penicillium sp. strain F7 small subunit ribosomal RNA gene, partial sequence; internal transcribed spacer 1, 5.8S ribosomal RNA gene, and internal transcribed spacer 2, complete sequence; and large subunit ribosomal RNA gene, partial sequence	0.99	1		10°36'015N	106°56'045E	Surface of dead mangrove wood	low	no	no	high
124	FW17	106708	MG098679	TTCAGCGGGTATCCCTACCTGATCCGAGGTCAAACGTGAGAAGGAGTCTTGATGGATTGCCGTCCTCTTTTGCTGATTGCAAGCGCAAAAATGTGCTGCGCTGCGAAACCAGTAGGCCGGCTGCCAATCCTTTTAAGGCGAGTCTTTGGCAACCAAAGACAAAAAACGCCCAACACCAAGCAAAGCTTGAGGGTACAAATGACGCTCGAACAGGCATGCCCTTTGGAATACCAAAGGGCGCAATGTGCGTTCAAAGATTCGATGATTCACTGAATTCTGCAATTCACACTACGTATCGCATTTCGCTGCGTTCTTCATCGATGCCAGAACCAAGAGATCCGTTGTTGAAAGTTGTAAATGATTTACATTTGTTATACTGACGCTGATTGCAACTGCATA…	MF611756.1 Curvularia lunata strain FMB 0078 small subunit ribosomal RNA gene, partial sequence; internal transcribed spacer 1, 5.8S ribosomal RNA gene, and internal transcribed spacer 2, complete sequence; and large subunit ribosomal RNA gene, partial sequence	1	1	JX089580.1 Bipolaris miyakei culture-collection CBS:197.29 18S ribosomal RNA gene, partial sequence; internal transcribed spacer 1, 5.8S ribosomal RNA gene, and internal transcribed spacer 2, complete sequence; and 28S ribosomal RNA gene, partial sequence	10°36'015N	106°56'045E	Surface of dead mangrove wood	low	no	no	middel
125	FW18	106697	MG098680	GTTCAGCGGGTATTCCTACCTGATCCGAGGTCAACATTTCAGAAGTTTGGGGTGTTTAACGGCTGTGGACGCGCCGCGCTCCCGATGCGAGTGTGCAAACTACTGCGCAGGAGAGGCTGCGGCGAGACCGCCACTGTATTTCGGGGCCGGCCCCGTAAAGGGCCGATCCCCAACGCCGACCCCCCGGAGGGGTTCGAGGGTTGAAATGACGCTCGGACAGGCATGCCCGCCAGAATACTGGCGGGCGCAATGTGCGTTCAAAGATTCGATGATTCACTGAATTCTGCAATTCACATTACTTATCGCATTTCGCTGCGTTCTTCATCGATGCCAGAACCAAGAGATCCGTTGTTGAAAGTTTTGATTCATTTTCGAAACGCCCACGAGGGGCGCCGAGAT…	MH285126.1 Trichoderma sp. isolate yi1222_1 internal transcribed spacer 1, partial sequence; 5.8S ribosomal RNA gene and internal transcribed spacer 2, complete sequence; and large subunit ribosomal RNA gene, partial sequence	1	1		10°36'015N	106°56'045E	Surface of dead mangrove wood	no	no	no	high
126	FW2.1	106677	MG098682	CTGATCGAGGTCACATTTCAGAAGTTTGGGGTGTTTTACGGCTGTGGCCGCGCCGCGCTCCCGGTGCGAGTGTGCAAACTACTGCGCAGGAGAGGCTGCGGCGAGACCGCCACTGTATTTCGGGGGCGGCCCGGTGAGGGGCCGATCCCCAACGCCGACCCCCCGGAGGGGTTCGAGGGTTGAAATGACGCTCGGACAGGCATGCCCGCCAGAATACTGGCGGGCGCAATGTGCGTTCAAAGATTCGATGATTCACTGAATTCTGCAATTCACATTACTTATCGCATTTCGCTGCGTTCTTCATCGATGCCAGAACCAAGAGATCCGTTGTTGAAAGTTTTGATTCATTTTCGAGACGCCCGCTAGGGTCGCCGAGAAAGGCTCAGAGCAAAAATAAAA…	KU529830.1 Trichoderma longibrachiatum isolate A699 18S ribosomal RNA gene, partial sequence; internal transcribed spacer 1 and 5.8S ribosomal RNA gene, complete sequence; and internal transcribed spacer 2, partial sequence	1	0.99	X93964.1 Hypocrea orientalis 18S rRNA gene (partial), ITS1, 5.8S rRNA gene, ITS2 and 28S rRNA gene (partial), strain GJS 88-81	10°36'015N	106°56'045E	Surface of dead mangrove wood	no	no	no	low
127	FW24	106709	MG098685	TGATCGAGGTCACATTCAGAAGTTGGGGGGTTTAACGGCTTGGCCGCGCCGCGTACCAGTTGCGAGGGTTTTACTACTACGCAATGGAAGCTGCAGCGAGACCGCCACTAGATTTCGGGGCCGGCTTGCCGCAAGGGCTCGCCGATCCCCAACACCAAACCCGGGGGCTTGAGGGTTGAAATGACGCTCGAACAGGCATGCCCGCCAGAATACTGGCGGGCGCAATGTGCGTTCAAAGATTCGATGATTCACTGAATTCTGCAATTCACATTACTTATCGCATTTTGCTGCGTTCTTCATCGATGCCAGAACCAAGAGATCCGTTGTTGAAAGTTTTGATTTATTTATGGTTTTACTCAGAAGTTACATATAGAAACAGAGTTTAGGGGTCCTCTGGCG…	HQ830372.1 Gibberella intermedia isolate Fp-H9 internal transcribed spacer 1, partial sequence; 5.8S ribosomal RNA gene and internal transcribed spacer 2, complete sequence; and 28S ribosomal RNA gene, partial sequence	0.99	1	AB725607.1 Fusarium fujikuroi genes for 18S rRNA, ITS1, 5.8S rRNA, ITS2, 28S rRNA, partial sequence, strain: CBS 221.76	10°36'015N	106°56'045E	Surface of dead mangrove wood	high	no	high	middel
128	FW25	106710	MG098686	TGATCGAGGTCACCTTAGAAAATAAAGTTGGGTGTCGGCTGGCGCCGGCCGGGCCTACAGAGCAGGTGACAAAGCCCCATACGCTCGAGGACCGGACGCGGTGCCGCCGCTGCCTTTCGGGCCCGTCCCCCGGGAGAGGGGGACGGGGGCCCAACACACAAGCCGTGCTTGAGGGCAGCAATGACGCTCGGACAGGCATGCCCCCCGGAATACCAGGGGGCGCAATGTGCGTTCAAAGACTCGATGATTCACTGAATTCTGCAATTCACATTACTTATCGCATTTCGCTGCGTTCTTCATCGATGCCGGAACCAAGAGATCCGTTGTTGAAAGTTTTAACTGATTACGATAATCAACTCAGACTGCATACTTTCAGAACAGCGTTCATGTTGGGGTCTT…	KX066058.1 Aspergillus fumigatus strain FZ 15 internal transcribed spacer 1, partial sequence; 5.8S ribosomal RNA gene, complete sequence; and internal transcribed spacer 2, partial sequence	0.99	1	KJ175463.1 Neosartorya fischeri isolate CBS 544.65 18S ribosomal RNA gene, partial sequence; internal transcribed spacer 1, 5.8S ribosomal RNA gene, and internal transcribed spacer 2, complete sequence; and 28S ribosomal RNA gene, partial sequence	10°36'015N	106°56'045E	Surface of dead mangrove wood	no	no	no	low
129	FW27	106683	MG098687	CACTTTTTCATAGTTGGGGGTTTAACGGCAGGGCACCGCCAGGGCCTTCCAAAGCGAGGGTTTAACTACTGCGCTCGGGGTCCTGGCGAGCTCGCCACTAGATTTCAGGGCCTGCCCTTTTACAGGCAGTGCCCCAACACCAAGCAATGCTTGAGGGTTGAAATGACGCTCGAACAGGCATGCCCTCCGGAATACCAGAGGGCGCAATGTGCGTTCAAAGATTCGATGATTCACTGAATTCTGCAATTCACATTACTTATCGCATTTCGCTGCGTTCTTCATCGATGCCAGAACCAAGAGATCCGTTGTTGAAAGTTTTGATTCATTTGTGTTTTTTCTCAGAGTTTCAGTGTAAAAACAGAGTTGTTTTGGCCGCCGGCGTGCCGTCTCTTTGCTGTG…	KX020565.1 Phomopsis sp. strain H208 18S ribosomal RNA gene, partial sequence; internal transcribed spacer 1, 5.8S ribosomal RNA gene, and internal transcribed spacer 2, complete sequence; and 28S ribosomal RNA gene, partial sequence	0.99	0.99	NR_147524.1 Diaporthe lithocarpus CGMCC 3.15175 ITS region; from TYPE material	10°36'015N	106°56'045E	Surface of dead mangrove wood	no	no	no	low
130	FW3	106694	MG098688	TTGATATGCTTAAGTTCAGCGGGTATCCCTACCTGATCCGAGGTCAACCTGGAAAAAATGGTTGGAAAACGTCGGCAGGCGCCGGCCAATCCTACAGAGCATGTGACAAAGCCCCATACGCTCGAGGATCGGACGCGGTGCCGCCGCTGCCTTTCGGGCCCGTCCCCCCGGAGAGGGGGACGGCGACCCAACACACAAGCCGGGCTTGAGGGCAGCAATGACGCTCGGACAGGCATGCCCCCCGGAATACCAGGGGGCGCAATGTGCGTTCAAAGACTCGATGATTCACTGAATTCTGCAATTCACATTAGTTATCGCATTTCGCTGCGTTCTTCATCGATGCCGGAACCAAGAGATCCATTGTTGAAAGTTTTAACTGATTGCATTCAATCAACTCAG…	MF379661.1 Aspergillus niger isolate P2 small subunit ribosomal RNA gene, partial sequence; internal transcribed spacer 1, 5.8S ribosomal RNA gene, and internal transcribed spacer 2, complete sequence; and large subunit ribosomal RNA gene, partial sequence	1	0.99	EF669995.1 Neosartorya fennelliae isolate NRRL 5535 18S ribosomal RNA gene, partial sequence; internal transcribed spacer 1, 5.8S ribosomal RNA gene, and internal transcribed spacer 2, complete sequence; and 28S ribosomal RNA gene, partial sequence	10°36'015N	106°56'045E	Surface of dead mangrove wood	no	no	no	high
131	FW30	106733	MG098689	TTTATATGCTTAAGTTCAGCGGGTAACTCCTACCTGATCCGAGGTCAACCGTGGTAAAATGTGGTGGTGACCAACCCCCGCAGGTCCTTCCCGAGCGAGTGACAGAGCCCCATGCGCTCGAGGACCAGACGGACGTCGCCGCTGCCTTTCGGGCAGGTCCCCGGGGGGACCACACCCAACACACAAGCCGTGCTTGAGGGCAGAAATGACGCTCGGACAGGCATGCCCCCCGGAATGCCAGGGGGCGCAATGTGCGTTCAAAGATTCGATGATTCACGGAATTCTGCAATTCACATTACTTATCGCATTTCGCTGCGTTCTTCATCGATGCCGGAACCAAGAGATCCATTGTTGAAAGTTTTGACAATTTTCATGGTACTCAGACAGCCCATCTTCATC…	KC200567.1 Talaromyces marneffei strain GEF-1 18S ribosomal RNA gene, partial sequence; internal transcribed spacer 1, 5.8S ribosomal RNA gene, and internal transcribed spacer 2, complete sequence; and 28S ribosomal RNA gene, partial sequence	1	0.99	AB474749.2 Acremonium cellulolyticus Y-94 genes for ITS1, 5.8S ribosomal RNA, ITS2, partial and complete sequence AGCCGGAAAGTTGGTCAAACTTGGTCATTTAGAGGAAGTAAAAGTCGTAACAAGGTTTCCGTAGGTGAAC	10°36'015N	106°56'045E	Surface of dead mangrove wood	no	no	low	no
132	FW33	106711	MG098691	TGATCGAGGTCACATTTCAGAAGTTGGGTGTTTAACGGCTGTGGACGCGCCGCGCTCCCGATGCGAGTGTGCAAACTACTGCGCAGGAGAGGCTGCGGCGAGACCGCCACTGTATTTCGGAGACGGCCACCGCCAAGAGGCAGGGCCGATCCCCAACGCCGACCCCCCGGAGGGGTTCGAGGGTTGAAATGACGCTCGGACAGGCATGCCCGCCAGAATACTGGCGGGCGCAATGTGCGTTCAAAGATTCGATGATTCACTGAATTCTGCAATTCACATTACTTATCGCATTTCGCTGCGTTCTTCATCGATGCCAGAACCAAGAGATCCGTTGTTGAAAGTTTTGATTCATTTTCGAAACGCCTACGAGAGGCGCCGAGAAGGCTCAGATTATAAAAA…	MH284217.1 Trichoderma sp. isolate yi0715_1 small subunit ribosomal RNA gene, partial sequence; internal transcribed spacer 1, 5.8S ribosomal RNA gene, and internal transcribed spacer 2, complete sequence; and large subunit ribosomal RNA gene, partial sequence	0.99	1	X93964.1 Hypocrea orientalis 18S rRNA gene (partial), ITS1, 5.8S rRNA gene, ITS2 and 28S rRNA gene (partial), strain GJS 88-81	10°36'015N	106°56'045E	Surface of dead mangrove wood	no	no	high	low
133	FW34	106734	MG098692	TCATCACCCTGTGACATACCTAAACGTTGCCTCGGCGGGAACAGACGGCCCCGTGAAAACGGGCCGCCCCCGCCAGAGGACCCCCTAACTCTGTTTCTATAATGTTTCTTCTGAGTAAAACAAGCAAATAAATTAAAACTTTCAACAACGGATCTCTTGGCTCTGGCATCGATGAAGAACGCAGCGAAATGCGATAAGTAATGTGAATTGCAGAATTCAGTGAATCATCGAATCTTTGAACGCACATTGCGCCCGCCAGTATTCTGGCGGGCATGCCTGTTCGAGCGTCATTACAACCCTCAGGCCCCCGGGCCTGGCGT	MG991246.1 Fusarium solani strain CL1C internal transcribed spacer 1, partial sequence; 5.8S ribosomal RNA gene, complete sequence; and internal transcribed spacer 2, partial sequence	1	1	KM231794.1 Rectifusarium robinianum strain CBS 430.91 18S ribosomal RNA gene, partial sequence; internal transcribed spacer 1, 5.8S ribosomal RNA gene, and internal transcribed spacer 2, complete sequence; and 28S ribosomal RNA gene, partial sequence	10°36'015N	106°56'045E	Surface of dead mangrove wood	low	no	no	low
134	FW35	106735	MG098693	TTGATATGCTTAAGTTCAGCGGGTATCCCTACCTGATCCGAGGTCAACCTTAGAAAAATAAAGTTGGGTGTCGGCTGGCGCCGGCCGGGCCTACAGAGCAGGTGACAAAGCCCCATACGCTCGAGGACCGGACGCGGTGCCGCCGCTGCCTTTCGGGCCCGTCCCCCGGGAGAGGGGGACGGGGGCCCAACACACAAGCCGTGCTTGAGGGCAGCAATGACGCTCGGACAGGCATGCCCCCCGGAATACCAGGGGGCGCAATGTGCGTTCAAAGACTCGATGATTCACTGAATTCTGCAATTCACATTACTTATCGCATTTCGCTGCGTTCTTCATCGATGCCGGAACCAAGAGATCCGTTGTTGAAAGTTTTAACTGATTACGATAATCAACTCAGAC…	MF379664.1 Aspergillus fumigatus isolate P5 small subunit ribosomal RNA gene, partial sequence; internal transcribed spacer 1, 5.8S ribosomal RNA gene, and internal transcribed spacer 2, complete sequence; and large subunit ribosomal RNA gene, partial sequence	0.99	1	EF669936.1 Neosartorya fischeri isolate NRRL 181 18S ribosomal RNA gene, partial sequence; internal transcribed spacer 1, 5.8S ribosomal RNA gene, and internal transcribed spacer 2, complete sequence; and 28S ribosomal RNA gene, partial sequence	10°36'015N	106°56'045E	Surface of dead mangrove wood	low	no	no	low
135	FW36	106736	MG098694	CGAGGTCACCTTAGAAAATAAAGTTGGGTGTCGGCTGGCGCCGGCCGGGCCTACAGAGCAGGTGACAAAGCCCCATACGCTCGAGGACCGGACGCGGTGCCGCCGCTGCCTTTCGGGCCCGTCCCCCGGGAGAGGGGGACGGGGGCCCAACACACAAGCCGTGCTTGAGGGCAGCAATGACGCTCGGACAGGCATGCCCCCCGGAATACCAGGGGGCGCAATGTGCGTTCAAAGACTCGATGATTCACTGAATTCTGCAATTCACATTACTTATCGCATTTCGCTGCGTTCTTCATCGATGCCGGAACCAAGAGATCCGTTGTTGAAAGTTTTAACTGATTACGATAATCAACTCAGACTGCAGACTTTCAGAACAGCGTTCATGTTGGGGTCTTCGGC…	MH341162.1 Aspergillus sp. strain Afum.iags.434 small subunit ribosomal RNA gene, partial sequence; internal transcribed spacer 1 and 5.8S ribosomal RNA gene, complete sequence; and internal transcribed spacer 2, partial sequence	0.99	1	KJ175463.1 Neosartorya fischeri isolate CBS 544.65 18S ribosomal RNA gene, partial sequence; internal transcribed spacer 1, 5.8S ribosomal RNA gene, and internal transcribed spacer 2, complete sequence; and 28S ribosomal RNA gene, partial sequence	10°36'015N	106°56'045E	Surface of dead mangrove wood	low	no	low	low
136	FW37	106712	Will be filled after DSMZ sequencing						10°36'015N	106°56'045E	Surface of dead mangrove wood	no	no	no	middel
137	FW38		MG098695	TACTGATCGAGGTCACCTTAGAAAATAAAGTTGGGTGTCGGCTGGCGCCGGCCGGGCCTACAGAGCAGGTGACAAAGCCCCATACGCTCGAGGACCGGACGCGGTGCCGCCGCTGCCTTTCGGGCCCGTCCCCCGGGAGAGGGGGACGGGGGCCCAACACACAAGCCGTGCTTGAGGGCAGCAATGACGCTCGGACAGGCATGCCCCCCGGAATACCAGGGGGCGCAATGTGCGTTCAAAGACTCGATGATTCACTGAATTCTGCAATTCACATTACTTATCGCATTTCGCTGCGTTCTTCATCGATGCCGGAACCAAGAGATCCGTTGTTGAAAGTTTTAACTGATTACGATAATCAACTCAGACTGCATACTTTCAGAACAGCGTTCATGTTGGGGT…	KF494830.1 Aspergillus fumigatus strain A0625 18S ribosomal RNA gene, partial sequence; internal transcribed spacer 1 and 5.8S ribosomal RNA gene, complete sequence; and internal transcribed spacer 2, partial sequence	1	0.99	KJ175463.1 Neosartorya fischeri isolate CBS 544.65 18S ribosomal RNA gene, partial sequence; internal transcribed spacer 1, 5.8S ribosomal RNA gene, and internal transcribed spacer 2, complete sequence; and 28S ribosomal RNA gene, partial sequence	10°36'015N	106°56'045E	Surface of dead mangrove wood	no	no	no	high
138	FW4	106705	MG098696	ACTGAGTCCGAGGCTCACCTTAGAAAAATAAAGTTGGGTGTCGGCTGGCGCCGGCCGGGCCTACAGAGCAGGTGACAAAGCCCCATACGCTCGAGGACCGGACGCGGTGCCGCCGCTGCCTTTCGGGCCCGTCCCCCGGGAGAGGGGGACGGGGGCCCAACACACAAGCCGTGCTTGAGGGCAGCAATGACGCTCGGACAGGCATGCCCCCCGGAATACCAGGGGGCGCAATGTGCGTTCAAAGACTCGATGATTCACTGAATTCTGCAATTCACATTACTTATCGCATTTCGCTGCGTTCTTCATCGATGCCGGAACCAAGAGATCCGTTGTTGAAAGTTTTAACTGATTACGATAATCAACTCAGACTGCATACTTTCAGAACAGCGTTCATGTTGG…	MG461649.1 Aspergillus fumigatus strain SC2b small subunit ribosomal RNA gene, partial sequence; internal transcribed spacer 1 and 5.8S ribosomal RNA gene, complete sequence; and internal transcribed spacer 2, partial sequence	0.99	0.99	KJ175463.1 Neosartorya fischeri isolate CBS 544.65 18S ribosomal RNA gene, partial sequence; internal transcribed spacer 1, 5.8S ribosomal RNA gene, and internal transcribed spacer 2, complete sequence; and 28S ribosomal RNA gene, partial sequence	10°36'015N	106°56'045E	Surface of dead mangrove wood	low	no	no	no
139	FW42.2		MG098697	TCGAGGTCACCTGGAAAATGGTTGGAAAACGTCGGCAGGCGCCGGCCAATCCTACAGAGCATGTGACAAAGCCCCATACGCTCGAGGATCGGACGCGGTGCCGCCGCTGCCTTTCGGGCCCGTCCCCCCGGAGAGGGGGACGGCGACCCAACACACAAGCCGGGCTTGAGGGCAGCAATGACGCTCGGACAGGCATGCCCCCCGGAATACCAGGGGGCGCAATGTGCGTTCAAAGACTCGATGATTCACTGAATTCTGCAATTCACATTAGTTATCGCATTTCGCTGCGTTCTTCATCGATGCCGGAACCAAGAGATCCATTGTTGAAAGTTTTAACTGATTGCATTCAATCAACTCAGACTGCACGCTTTCAGACAGTGTTCGTGTTGGGGTCTCCGG…	MH128151.1 Aspergillus niger isolate YXsoil3 small subunit ribosomal RNA gene, partial sequence; internal transcribed spacer 1 and 5.8S ribosomal RNA gene, complete sequence; and internal transcribed spacer 2, partial sequence	1	1	EF669995.1 Neosartorya fennelliae isolate NRRL 5535 18S ribosomal RNA gene, partial sequence; internal transcribed spacer 1, 5.8S ribosomal RNA gene, and internal transcribed spacer 2, complete sequence; and 28S ribosomal RNA gene, partial sequence	10°36'015N	106°56'045E	Surface of dead mangrove wood	no	no	no	low
140	FW43		MG098698	GATCGAGGTCACATTTCAGAAGTTTGGGGTGTTTTACGGCTGTGGCCGCGCCGCGCTCCCGGTGCGAGTGTGCAAACTACTGCGCAGGAGAGGCTGCGGCGAGACCGCCACTGTATTTCGGGGGCGGCCCGGTGAGGGGCCGATCCCCAACGCCGACCCCCCGGAGGGGTTCGAGGGTTGAAATGACGCTCGGACAGGCATGCCCGCCAGAATACTGGCGGGCGCAATGTGCGTTCAAAGATTCGATGATTCACTGAATTCTGCAATTCACATTACTTATCGCATTTCGCTGCGTTCTTCATCGATGCCAGAACCAAGAGATCCGTTGTTGAAAGTTTTGATTCATTTTCGAGACGCCCGCTAGGGTCGCCGAGAAAGGCTCAGAGCAAAAATAAAACA…	KX681725.1 Trichoderma longibrachiatum strain IIPRTlg-1 18S ribosomal RNA gene, partial sequence; internal transcribed spacer 1, 5.8S ribosomal RNA gene, and internal transcribed spacer 2, complete sequence; and 28S ribosomal RNA gene, partial sequence	0.99	1	X93964.1 Hypocrea orientalis 18S rRNA gene (partial), ITS1, 5.8S rRNA gene, ITS2 and 28S rRNA gene (partial), strain GJS 88-81	10°36'015N	106°56'045E	Surface of dead mangrove wood	no	no	no	low
141	FW49	106685	MG098699	TACTGATCGAGGTCACCTGGAAAAGATTGATTTGCGTTCGGCAAGCGCCGGCCGGGCCTACAGAGCGGGTGACAAAGCCCCATACGCTCGAGGATCGGACGCGGTGCCGCCGCTGCCTTTGGGGCCCGTCCCCCCCGGAGAGGGGACGACGACCCAACACACAAGCCGTGCTTGATGGGCAGCAATGACGCTCGGACAGGCATGCCCCCCGGAATACCAGGGGGCGCAATGTGCGTTCAAAGACTCGATGATTCACGGAATTCTGCAATTCACACTAGTTATCGCATTTCGCTGCGTTCTTCATCGATGCCGGAACCAAGAGATCCATTGTTGAAAGTTTTAACTGATTGCGATACAATCAACTCAGACTTCACTAGATCAGACAGAGTTCGTGGTGTC…	MF459666.1 Calocybe indica small subunit ribosomal RNA gene, partial sequence; internal transcribed spacer 1 and 5.8S ribosomal RNA gene, complete sequence; and internal transcribed spacer 2, partial sequence	0.99	0.99	AF128859.1 Petromyces albertensis 18S ribosomal RNA gene, partial sequence; internal transcribed spacer 1 and 5.8S ribosomal RNA gene, complete sequence; and internal transcribed spacer 2, partial sequence	10°36'015N	106°56'045E	Surface of dead mangrove wood	no	low	low	low
142	FW5		MG098700	CTGATCGAGGTCACATTTCAGAAGTTTGGGGTGTTTTACGGCTGTGGCCGCGCCGCGCTCCCGGTGCGAGTGTGCAAACTACTGCGCAGGAGAGGCTGCGGCGAGACCGCCACTGTATTTCGGGGGCGGCCCGGTGAGGGGCCGATCCCCAACGCCGACCCCCCGGAGGGGTTCGAGGGTTGAAATGACGCTCGGACAGGCATGCCCGCCAGAATACTGGCGGGCGCAATGTGCGTTCAAAGATTCGATGATTCACTGAATTCTGCAATTCACATTACTTATCGCATTTCGCTGCGTTCTTCATCGATGCCAGAACCAAGAGATCCGTTGTTGAAAGTTTTGATTCATTTTCGAGACGCCCGCTAGGGTCGCCGAGAAAGGCTCAGAGCAAAAATAAAA…	KU529830.1 Trichoderma longibrachiatum isolate A699 18S ribosomal RNA gene, partial sequence; internal transcribed spacer 1 and 5.8S ribosomal RNA gene, complete sequence; and internal transcribed spacer 2, partial sequence	0.99	1		10°36'015N	106°56'045E	Surface of dead mangrove wood	no	no	no	high
143	FW50.1	106698	Will be filled after DSMZ sequencing						10°36'015N	106°56'045E	Surface of dead mangrove wood	low	no	no	high
144	FW52	106687	MG098701	CTACTGATCGAGGTCACATTTCAGAAAGTTGGGTGTTTTACGGACGTGGACGCGCCGCGCTCCCGGTGCGAGTTGTGCAAACTACTGCGCAGGAGAGGCTGCGGCGAGACCGCCACTGTATTTCGGGGCCGGCACCCGTGTGAGGGGTCCCGATCCCCAACGCCGATCCCCCGGAGGGGTTCGAGGGTTGAAATGACGCTCGGACAGGCATGCCCGCCAGAATACTGGCGGGCGCAATGTGCGTTCAAAGATTCGATGATTCACTGAATTCTGCAATTCACATTACTTATCGCATTTCGCTGCGTTCTTCATCGATGCCAGAACCAAGAGATCCGTTGTTGAAAGTTTTGATTCATTTTGAATTTTTGCTCAGAGCTGTAAGAAATACGTCCGCGAGGG…	KU170994.1 Trichoderma asperellum isolate Tasp27 18S ribosomal RNA gene, partial sequence; internal transcribed spacer 1 and 5.8S ribosomal RNA gene, complete sequence; and internal transcribed spacer 2, partial sequence	1	1	X93964.1 Hypocrea orientalis 18S rRNA gene (partial), ITS1, 5.8S rRNA gene, ITS2 and 28S rRNA gene (partial), strain GJS 88-81	10°36'015N	106°56'045E	Surface of dead mangrove wood	no	no	no	low
145	FW57	105789	MG098702	CCGCTTATTGTTATGCTTAAGTTCAGCGGGTCTTCCTACCTGATCGAGGTCAACCTTGGGTAAATAAGGCTTTTAACGGCCGGAACCCGCAGCACGCCCAGAGCGAGATGTAACTACTACGCTCGGAGTGACAGCGAGCCCGCCACTGCATTTCAGGGCCTGCGGCAGCCGCAGGTCCCCAACACAAGCCCGGGGCTTGATGGTTGAAATGACGCTCGAACAGGCATGCCCGCCAGAATACTGGCGGGCGCAATGTGCGTTCAAAGATTCGATGATTCACTGAATTCTGCAATTCACATTACTTATCGCATTTCGCTGCGTTCTTCATCGATGCCAGAACCAAGAGATCCGTTGTTGAAAGTTTTGACTTATTCAGTACAGAAGACTCAGAGAGGCCAT…	KR259876.1 Humicola sp. PWQ2624 18S ribosomal RNA gene, partial sequence; internal transcribed spacer 1, 5.8S ribosomal RNA gene, and internal transcribed spacer 2, complete sequence; and 28S ribosomal RNA gene, partial sequence	0.99	0.99	NR_144835.1 Chaetomium ascotrichoides CBS 113.83 ITS region; from TYPE material	10°36'015N	106°56'045E	Surface of dead mangrove wood	high	high	no	no
146	FW59	106726	MG098703	CTTCAGATCATAGTTTGAAGTATGCTGGATTATACTCTTGTACTTTACTTCCTGGGCGAACCAAAGAAAAAGATCCTGAGACCAGCGTAATATTCCTGCCTAGCAAGCCAGACAGAAAATCACACACATTTTAGGTGCTCACTGTAATAAAACAGCGATGCGACCCATTACCACATAAACAAATGTTATGTGTGGGTTTGTGATGATACTGAAGCAGGCGTACTCTATAGAAAAACCATAGAGTGCAAGCTGCGTTCAAAGACTCGATGATTCACTGAATATGCAATTCACACTAGTTATCGCACTTTGCTACGTTCTTCATCGATGCGAGAACCAAGAGATCCATTGTTAAAAGTTGTTTTTTATTAAACTTTATAATACTGAATTTCTAGGTTTATT…	JX661043.1 Rhizopus oryzae strain 1048 18S ribosomal RNA gene, partial sequence; internal transcribed spacer 1, 5.8S ribosomal RNA gene, and internal transcribed spacer 2, complete sequence; and 28S ribosomal RNA gene, partial sequence	0.99	1	HM999956.1 Mucor indicus strain CBS 226.29 18S ribosomal RNA gene, partial sequence; internal transcribed spacer 1, 5.8S ribosomal RNA gene, and internal transcribed spacer 2, complete sequence; and 28S ribosomal RNA gene, partial sequence	10°36'015N	106°56'045E	Surface of dead mangrove wood	no	no	no	low
147	FW63	106754	MG098704	ACTGATCGAGGTCACATTTCAGAAGTTTGGGGTGTTTTACGGCTGTGGCCGCGCCGCGCTCCCGGTGCGAGTGTGCAAACTACTGCGCAGGAGAGGCTGCGGCGAGACCGCCACTGTATTTCGGGGGCGGCCCGGTGAGGGGCCGATCCCCAACGCCGACCCCCCGGAGGGGTTCGAGGGTTGAAATGACGCTCGGACAGGCATGCCCGCCAGAATACTGGCGGGCGCAATGTGCGTTCAAAGATTCGATGATTCACTGAATTCTGCAATTCACATTACTTATCGCATTTCGCTGCGTTCTTCATCGATGCCAGAACCAAGAGATCCGTTGTTGAAAGTTTTGATTCATTTTCGAGACGCCCGCTAGGGTCGCCGAGAAAGGCTCAGAGCAAAAATAAA…	KU529830.1 Trichoderma longibrachiatum isolate A699 18S ribosomal RNA gene, partial sequence; internal transcribed spacer 1 and 5.8S ribosomal RNA gene, complete sequence; and internal transcribed spacer 2, partial sequence	0.99	1	X93964.1 Hypocrea orientalis 18S rRNA gene (partial), ITS1, 5.8S rRNA gene, ITS2 and 28S rRNA gene (partial), strain GJS 88-81	10°36'015N	106°56'045E	Surface of dead mangrove wood	no	no	no	low
148	FW7.1	106752	Will be filled after DSMZ sequencing						10°36'015N	106°56'045E	Surface of dead mangrove wood	no	no	no	high
149	FW8	106706	MG098705	TTAATTTTGAGAGAGAAAGAGGTCACTGGTATTTGCTTTTCAAAATAAACGCGACTTTTGGTAATTACCAAAGCCTGATTTATTAGAAAATCCAGCTCGATTTCTTCAGAGTAGGACAATCTTTGCAGATTGCAAACCCATCGTTTCATCACCCAATCTAGGAGAGGGGTTGAAAATAACACTGAAACAGGCGTGCCCAAAGGATTACCCTTGGGCGCAAGATGCGTTCAAAAACTCGATGATTCACTAAATGCAGATCACATTACATATCGCGATTCGCTGCGTTCTTCATCGATGCGTAAGCCGAGAGATCCATTGTTGAAAGTTGTTTTTTTGATTTGTATTTCAAAAAGTAATTTAATAAAGTGTAATAAACACCTCGACAGACACTAGAAAAAA…	KP067277.1 Gongronella butleri strain ESS2 18S ribosomal RNA gene, partial sequence; internal transcribed spacer 1, 5.8S ribosomal RNA gene, and internal transcribed spacer 2, complete sequence; and 28S ribosomal RNA gene, partial sequence	0.99	0.87	NR_103650.1 Circinella lacrymispora CBS 101757 ITS region; from TYPE material	10°36'015N	106°56'045E	Surface of dead mangrove wood	no	no	no	low
150	FW9.2	106679	Will be filled after DSMZ sequencing						10°36'015N	106°56'045E	Surface of dead mangrove wood	no	no	no	high
151	GeoThi	106489	MG098746	TCGAGGTCACATTCAGAAAGTTGGGTTGTTTTACGGCGTGGCCTACGCTCCGTCCCAGTGCGAGATGTTACTACTACGCAGAGGAGCCGGGGGCGAGACCGCCACTGTATTTGGGGCACGGCCGCCGCTGTAGGGACGGCCGATGCCCAACACCAAGCCCGCAGGGGCTTGAGGGATGTAATGACGCTCGAACAGGCATGCCCGCCAGAGTACTGGCGGGCGCAATGTGCGTTCAAAGATTCGATGATTCACTGAATTCTGCAATTCACATTACTTATCGCATTTCGCTGCGTTCTTCATCGATGCCAGAACCAAGAGATCCGTTGTTGAAAGTTTTAATTGATTGTGTTTTCACTCAGAAGATACTGAAAATAACAGAGTTTGTTGGGTCCTCTGGCG…	KR139925.1 Fusarium dimerum isolate HL-J2 18S ribosomal RNA gene gene, partial sequence; internal transcribed spacer 1, 5.8S ribosomal RNA gene, and internal transcribed spacer 2, complete sequence; and 28S ribosomal RNA gene, partial sequence	0.99	1	KJ570693.1 Thyronectria coryli strain NeCo1 18S ribosomal RNA gene, partial sequence; internal transcribed spacer 1, 5.8S ribosomal RNA gene, and internal transcribed spacer 2, complete sequence; and 28S ribosomal RNA gene, partial sequence	21°00'165N	105°55'597E	Fallen fruits	low	no	no	no
152	SF1	106354	MG098747	ATCGAGGTCACCTTAGAAAATAAAGTTGGGTGTCGGCTGGCGCCGGCCGGGCCTACAGAGCAGGTGACAAAGCCCCATACGCTCGAGGACCGGACGCGGTGCCGCCGCTGCCTTTCGGGCCCGTCCCCCGGGAGAGGGGGACGGGGGCCCAACACACAAGCCGTGCTTGAGGGCAGCAATGACGCTCGGACAGGCATGCCCCCCGGAATACCAGGGGGCGCAATGTGCGTTCAAAGACTCGATGATTCACTGAATTCTGCAATTCACATTACTTATCGCATTTCGCTGCGTTCTTCATCGATGCCGGAACCAAGAAATCCGTTGTTGAAAGTTTTAACTGATTACCATAATCAACTCAGACTGCATACTTTCAgAACAGCGTTCATGTTGGGGTCTTCG…	KX066058.1 Aspergillus fumigatus strain FZ 15 internal transcribed spacer 1, partial sequence; 5.8S ribosomal RNA gene, complete sequence; and internal transcribed spacer 2, partial sequence	0.99	1	KJ175463.1 Neosartorya fischeri isolate CBS 544.65 18S ribosomal RNA gene, partial sequence; internal transcribed spacer 1, 5.8S ribosomal RNA gene, and internal transcribed spacer 2, complete sequence; and 28S ribosomal RNA gene, partial sequence	21°0'017N	105°55'058E	Soil 1-4mm deep	no	low	no	low
153	SF10.1	106364	MG098748	GTCATCTGAGAAGATTGGGGGTCGAGGCAAGCCCCGGCCGGGCCCATAGAGCGGGTGACAGAGCCCCATACGCTCGAGGACCGGACGGTGCCGCCGTTTCTCTCGAGGCCCGCCCCCGGGGGGGCGCGGCCCAACAACCAGCGGGGCTGGAGGGGAGAAATGACGCTCGGACAGGCATGCCCCCCGGAATACCAGGGGGCGCAATGTGCGTTCAAAGACTCGATGATTCACTGAATTCTGCAATTCACATTAGTTATCGCATTTCGCTGCGTTCTTCATCGATGCCGGAACCAAGAGATCCATTGTTGAAAGTTTTGACTGATTGGTATCAATCGACTCAGACTGCACGCTTTCAGACAGTGTTCCATTGGGGTCTCCGGCGGGCGCGGTCCCGGGGGC…	MG496018.1 Aspergillus aculeatus strain SC7e small subunit ribosomal RNA gene, partial sequence; internal transcribed spacer 1 and 5.8S ribosomal RNA gene, complete sequence; and internal transcribed spacer 2, partial sequence	0.99	1	EF652155.1 Chaetosartorya chrysella isolate NRRL 5084 internal transcribed spacer 1, 5.8S ribosomal RNA gene, and internal transcribed spacer 2, complete sequence; and 28S ribosomal RNA gene, partial sequence	21°0'017N	105°55'058E	Soil 1-4mm deep	no	no	low	low
154	SF10.2	106365	Will be filled after DSMZ sequencing						21°0'017N	105°55'058E	Soil 1-4mm deep	no	low	no	no
155	SF10.3	106366	MG098749	CCAATGTGACGTTACCAAACTGTTGCCTCGGCGGGGTCACGCCCCGGGTGCGTCGCAGCCCCGGAACCAGGCGCCCGCCGGAGGAACCAACCAAACTCTTTCTGTAGTCCCCTCGCGGACGTATTTCTTTACAGCTCTGAGCAAAAATTCAAAATGAATCAAAACTTTCAACAACGGATCTCTTGGTTCTGGCATCGATGAAGAACGCAGCGAAATGCGATAAGTAATGTGAATTGCAGAATTCAGTGAATCATCGAATCTTTGAACGCACATTGCGCCCGCCAGTATTCTGGCGGGCATGCCTGTCCGAGCGTCATTTCAACCCTCAAACCCCTCCGGGGGATCGGCGTTGGGGATCGGG	MH285239.1 Trichoderma sp. isolate yi1259_1 internal transcribed spacer 1, partial sequence; 5.8S ribosomal RNA gene and internal transcribed spacer 2, complete sequence; and large subunit ribosomal RNA gene, partial sequence	0.99	1	Z95924.1 Hypocrea stilbohypoxyli 18S rRNA gene	21°0'017N	105°55'058E	Soil 1-4mm deep	no	no	no	no
156	SF11.1	106367	Will be filled after DSMZ sequencing						21°0'017N	105°55'058E	Soil 1-4mm deep	low	no	no	no
157	SF11.2	106368	Will be filled after DSMZ sequencing						21°0'017N	105°55'058E	Soil 1-4mm deep	low	low	low	low
158	SF11.3	106369	MG098750	CGAGGTCACCTTAGAAAAATAAAGTTGGGTGTCGGCTGGCGCCGGCCGGGCCTACAGAGCAGGTGACAAAGCCCCATACGCTCGAGGACCGGACGCGGTGCCGCCGCTGCCTTTCGGGCCCGTCCCCCGGGAGAGGGGGACGGGGGCCCAACACACAAGCCGTGCTTGAGGGCAGCAATGACGCTCGGACAGGCATGCCCCCCGGAATACCAGGGGGCGCAATGTGCGTTCAAAGACTCGATGATTCACTGAATTCTGCAATTCACATTACTTATCGCATTTCGCTGCGTTCTTCATCGATGCCGGAACCAAGAGATCCGTTGTTGAAAGTTTTAACTGATTACGATAATCAACTCAGACTGCATACTTTCAGAACAGCGTTCATGTTGGGGTCTTCGG…	MH345956.1 Aspergillus fumigatus isolate 116 internal transcribed spacer 1, partial sequence; 5.8S ribosomal RNA gene and internal transcribed spacer 2, complete sequence; and large subunit ribosomal RNA gene, partial sequence	0.99	1	KJ175463.1 Neosartorya fischeri isolate CBS 544.65 18S ribosomal RNA gene, partial sequence; internal transcribed spacer 1, 5.8S ribosomal RNA gene, and internal transcribed spacer 2, complete sequence; and 28S ribosomal RNA gene, partial sequence	21°0'017N	105°55'058E	Soil 1-4mm deep	low	no	no	no
159	SF11.4	106370	MH472615	TCCGAGGTCACCTTAGAAAAATAAAGTTGGGGTGTCGGCTGGCGCCGGCCGGGCCTACAGAGCGGGTGACAAAGCCCCATACGCTCGAGGATCGGACGCGGTGCCGCCGCTGCCTTTCGGGCCCGTCCCCGGGGAGAACCGGGGACGGGGGCCCAACACACAAGCCGTGCTTGAGGGCAGCAATGACGCTCGGACAGGCATGCCCCCCGGAATACCAGGGGGCGCAATGTGCGTTCAAAGACTCGATGATTCACTGAATTCTGCAATTCACATTACTTATCGCATTTCGCTGCGTTCTTCATCGATGCCGGAACCAAGAGATCCGTTGTTGAAAGTTTTAACTGATTATGATAATCAAACTCAGACTGCATACTTTCAGAACAGCGTTCATGTTGGGGT…	MG748676.1 Aspergillus hiratsukae isolate M27 internal transcribed spacer 1, partial sequence; 5.8S ribosomal RNA gene and internal transcribed spacer 2, complete sequence; and large subunit ribosomal RNA gene, partial sequence	0.99	0.99	EF669948.1 Neosartorya glabra isolate NRRL 2163 18S ribosomal RNA gene, partial sequence; internal transcribed spacer 1, 5.8S ribosomal RNA gene, and internal transcribed spacer 2, complete sequence; and 28S ribosomal RNA gene, partial sequence	21°0'017N	105°55'058E	Soil 1-4mm deep	low	middel	low	low
160	SF12.1	106371	Will be filled after DSMZ sequencing						21°0'017N	105°55'058E	Soil 1-4mm deep	no	no	low	low
161	SF12.2	106372	MG098751	GTCATCTGAGAAGATTGGGGGTCGAGGCAAGCCCCGGCCGGGCCCATAGAGCGGGTGACAGAGCCCCATACGCTCGAGGACCGGACGGTGCCGCCGTTTCTCTCGAGGCCCGCCCCCGGGGGGGCGCGGCCCAACAACCAGCGGGGCTGGAGGGGAGAAATGACGCTCGGACAGGCATGCCCCCCGGAATACCAGGGGGCGCAATGTGCGTTCAAAGACTCGATGATTCACTGAATTCTGCAATTCACATTAGTTATCGCATTTCGCTGCGTTCTTCATCGATGCCGGAACCAAGAGATCCATTGTTGAAAGTTTTGACTGATTGGTATCAATCGACTCAGACTGCACGCTTTCAGACAGTGTTCCATTGGGGTCTCCGGCGGGCGCGGTCCCGGGGGC…	AB828719.1 Aspergillus aculeatus genes for ITS1, 5.8S rRNA, ITS2, partial and complete sequence, strain: ST49	0.99	1	NR_138307.1 Penicillium hispanicum CBS 691.77 ITS region; from TYPE material	21°0'017N	105°55'058E	Soil 1-4mm deep	low	no	no	no
162	SF13	106374	MG098752	CGAGGTCACCTGGAAAAGATTGATTTGCGTTCGGCAAGCGCCGGCCGGGCCTACAGAGCGGGTGACAAAGCCCCATACGCTCGAGGATCGGACGCGGTGCCGCCGCTGCCTTTGGGGCCCGTCCCCCCCGGAGAGGGGACGACGACCCAACACACAAGCCGTGCTTGATGGGCAGCAATGACGCTCGGACAGGCATGCCCCCCGGAATACCAGGGGGCGCAATGTGCGTTCAAAGACTCGATGATTCACGGAATTCTGCAATTCACACTAGTTATCGCATTTCGCTGCGTTCTTCATCGATGCCGGAACCAAGAGATCCATTGTTGAAAGTTTTAACTGATTGCGATACAATCAACTCAGACTTCACTAGATCACACAGAGTTCGTGGTGTCTCCGGCG…	MF459666.1 Calocybe indica small subunit ribosomal RNA gene, partial sequence; internal transcribed spacer 1 and 5.8S ribosomal RNA gene, complete sequence; and internal transcribed spacer 2, partial sequence	0.99	0.99	AF128859.1 Petromyces albertensis 18S ribosomal RNA gene, partial sequence; internal transcribed spacer 1 and 5.8S ribosomal RNA gene, complete sequence; and internal transcribed spacer 2, partial sequence	21°0'017N	105°55'058E	Soil 1-4mm deep	low	low	low	low
163	SF14	106375	MG098753	GCTTAAGTTCAGCGGGTCTTCCTACCTGATCCGAGGTCAACCTTGGGTAAATAAGGCTTTTAACGGCCGGAACCCGCAGCACGCCCAGAAGCGAGATGTAACTACTACGCTCGGAAGTTGACAGCGAGCCCGCCACTCGCATTTCAGGGCCTGCGGCAGCCGCAGGTCCCCAACACAAGCCCGGGGCTTGATGGTTGAAATGACGCTCGAACAGGCATGCCCGCCAGAATACTGGCGGGCGCAATGTGCGTTCAAAGATTCGATGATTCACTGAATTCTGCAATTCACATTACTTATCGCATTTCGCTGCGTTCTTCATCGATGCCAGAACCAAGAGATCCGTTGTTGAAAGTTTTGACTTATTCAGTACAGAAGACTCAGAGAGGCCATACAATGCAA…	KY606546.1 Humicola sp. isolate PG10 small subunit ribosomal RNA gene, partial sequence; internal transcribed spacer 1, 5.8S ribosomal RNA gene, and internal transcribed spacer 2, complete sequence; and large subunit ribosomal RNA gene, partial sequence	0.99	1	NR_144835.1 Chaetomium ascotrichoides CBS 113.83 ITS region; from TYPE material	21°0'017N	105°55'058E	Soil 1-4mm deep	low	no	no	low
164	SF16	106377	MG098754	TCGAGGTCACATTTCAGAAAGTTGGGTGTTTTACGGACGTGGACGCGCCGCGCTCCCGGTGCGAGTTGTGCAAACTACTGCGCAGGAGAGGCTGCGGCGAGACCGCCACTGTATTTAGGGGCCGGCACCCGTGTGAGGGGTCCCGATCCCCAACGCCGATCCCCCGGAGGGGTTCGAGGGTTGAAATGACGCTCGGACAGGCATGCCCGCCAGAATACTGGCGGGCGCAATGTGCGTTCAAAGATTCGATGATTCACTGAATTCTGCAATTCACATTACTTATCGCATTTCGCTGCGTTCTTCATCGATGCCAGAACCAAGAGATCCGTTGTTGAAAGTTTTGATTCATTTTGAATTTTTGCTCAGAGCTGTAAAGAAATACGTCCGCGAGGGGACTAC…	KX681729.1 Trichoderma asperellum strain IIPRTas-11 18S ribosomal RNA gene, partial sequence; internal transcribed spacer 1, 5.8S ribosomal RNA gene, and internal transcribed spacer 2, complete sequence; and 28S ribosomal RNA gene, partial sequence	1	1	X93964.1 Hypocrea orientalis 18S rRNA gene (partial), ITS1, 5.8S rRNA gene, ITS2 and 28S rRNA gene (partial), strain GJS 88-81	21°0'017N	105°55'058E	Soil 1-4mm deep	no	low	no	no
165	SF17	106378	MG098755	TCCGCTTATTGATATGCTTAAGTTCAGCGGGTATTCCTACCTGATCCGAGGTCAACATTTCAGAAAGTTGGGTGTTTTACGGACGTGGACGCGCCGCGCTCCCGGTGCGAGTTGTGCAAACTACTGCGCAGGAGAGGCTGCGGCGAGACCGCCACTGTATTTAGGGGCCGGCACCCGTGTGAGGGGTCCCGATCCCCAACGCCGATCCCCCGGAGGGGTTCGAGGGTTGAAATGACGCTCGGACAGGCATGCCCGCCAGAATACTGGCGGGCGCAATGTGCGTTCAAAGATTCGATGATTCACTGAATTCTGCAATTCACATTACTTATCGCATTTCGCTGCGTTCTTCATCGATGCCAGAACCAAGAGATCCGTTGTTGAAAGTTTTGATTCATTTTG…	MF780848.1 Trichoderma asperellum strain ACCC32838 18S ribosomal RNA gene, partial sequence; internal transcribed spacer 1, 5.8S ribosomal RNA gene, and internal transcribed spacer 2, complete sequence; and 28S ribosomal RNA gene, partial sequence	1	1		21°0'017N	105°55'058E	Soil 1-4mm deep	no	low	no	no
166	SF19.1	106380	MG098756	GAGGTCACCTGGAAAGATTGATTTGCGTTCGGCAAGCGCCGGCCGGGCCTACAGAGCGGGTGACAAAGCCCCATACGCTCGAGGATCGGACGCGGTGCCGCCGCTGCCTTTGGGGCCCGTCCCCCCCGGAGAGGGGACGACGACCCAACACACAAGCCGTGCTTGATGGGCAGCAATGACGCTCGGACAGGCATGCCCCCCGGAATACCAGGGGGCGCAATGTGCGTTCAAAGACTCGATGATTCACGGAATTCTGCAATTCACACTAGTTATCGCATTTCGCTGCGTTCTTCATCGATGCCGGAACCAAGAGATCCATTGTTGAAAGTTTTAACTGATTGCGATACAATCAACTCAGACTTCACTAGATCAAACAGAGTTCGTGGTGTCTCCGGCGG	MG659635.1 Aspergillus flavus strain ND41 small subunit ribosomal RNA gene, partial sequence; internal transcribed spacer 1 and 5.8S ribosomal RNA gene, complete sequence; and internal transcribed spacer 2, partial sequence	0.99	0.99	AF128859.1 Petromyces albertensis 18S ribosomal RNA gene, partial sequence; internal transcribed spacer 1 and 5.8S ribosomal RNA gene, complete sequence; and internal transcribed spacer 2, partial sequence	21°0'017N	105°55'058E	Soil 1-4mm deep	low	low	low	no
167	SF2.2	106356	MH472614	TCGAGGTCAATTTTCAGAAGTTGGGGGTTTAACGGCAGGGCACCGCCAGGGCCTTCCAGAGCGAGGGTTTAACTACTGCGCTCGGGGTCCTGGCGAGCTCGCCACTAGATTTCAGGGCCTGCTTCGTTAGAAGCAGTGCCCCAACACCAAGCAATGCTTGAGGGTTGAAATGACGCTCGAACAGGCATGCCCTCCGGAATACCAGAGGGCGCAATGTGCGTTCAAAGATTCGATGATTCACTGAATTCTGCAATTCACATTACTTATCGCATTTCGCTGCGTTCTTCATCGATGCCAGAACCAAGAGATCCGTTGTTGAAAGTTTTGATTCATTTGTGTTTTTTCTCAGAGTTTCAGTGTAAAAACAAGAGTTAACTTGGCCGCCGGCGTGCCGTCTCT…	KX631708.1 Diaporthe perseae strain HHL61 small subunit ribosomal RNA gene, partial sequence; internal transcribed spacer 1 and 5.8S ribosomal RNA gene, complete sequence; and internal transcribed spacer 2, partial sequence	0.99	0.99	KC153096.1 Phomopsis mahothocarpus strain CGMCC 3.15181 18S ribosomal RNA gene, partial sequence; internal transcribed spacer 1, 5.8S ribosomal RNA gene, and internal transcribed spacer 2, complete sequence; and 28S ribosomal RNA gene, partial sequence	21°0'017N	105°55'058E	Soil 1-4mm deep	low	low	no	no
168	SF22.3	106384	MG098761	GAGGTCACCTTGGGTAAAATAAGGCTTTTAACGGCCGGAACCCGCAGCACGCCCTGAGCGAGATGTAAACTACTACGCTCGGAGTGACAGCGAGCCCGCCACTGGTTTTCAGGGCCTGCGGCAGCCGCAGGTCCCCAACACAAGCCGGGGGCTTGATGGTTGAAATGACGCTCGAACAGGCATGCCCGCCAGAATACTGGSGGGCGCAATGTGCGTTCAAAGATTCGATGATTCACTGAATTCTGCAATTCACATTACTTATCGCATTTCGCTGCGTTCTTCATCGATGCCAGAACCAAGAGATCCGTTGTTGAAAGTTTTGACTTATTCAGTACAGAAGACTCAGAGAGGCCATACAATGCAATAGTTTGGTTTTCCTCCGGCGGGCGCCCGCGAGGG…	EU622257.1 Lycoperdon perlatum isolate NW470 18S ribosomal RNA gene, partial sequence; internal transcribed spacer 1, 5.8S ribosomal RNA gene, and internal transcribed spacer 2, complete sequence; and 28S ribosomal RNA gene, partial sequence	0.99	1	NR_147677.1 Humicola olivacea CBS 142031 ITS region; from TYPE material	21°0'017N	105°55'058E	Soil 1-4mm deep	low	middel	no	low
169	SF23	106385	Will be filled after DSMZ sequencing						21°0'017N	105°55'058E	Soil 1-4mm deep	low	no	no	middel
170	SF25	106387	MG098763	CCGAGGTCACCTTGTAAAAAGATGTGGTGGTGACCAACCCCCGCAGGTCCTTCCCGAGCGAGTGACAGAGCCCCATACGCTCGAGGACCAGACGGACGTCGCCGCTGCCTTTCGGGCAGGTCCCCAGGGGGACCACACCCAACACACAAGCCGTGCTTGAGGGCAGAAATGACGCTCGGACAGGCATGCCCCCCGGAATGCCAGGGGGCGCAATGTGCGTTCAAAGATTCGATGATTCACGGAATTCTGCAATTCACATTACTTATCGCATTTCGCTGCGTTCTTCATCGATGCCGGAACCAAGAGATCCATTGTTGAAAGTTTTGACAATTTTCATATCACTCAGACAGCCCATCTTCATCAGGGTTCACAGAGCGCCTCGGCGGGCGCGGGCCCGGG…	KF657728.1 Talaromyces flavus strain CEF-642 18S ribosomal RNA gene, partial sequence; internal transcribed spacer 1, 5.8S ribosomal RNA gene, and internal transcribed spacer 2, complete sequence; and 28S ribosomal RNA gene, partial sequence	1	1	JN899393.1 Paecilomyces victoriae strain CBS 274.36 18S ribosomal RNA gene, partial sequence; internal transcribed spacer 1, 5.8S ribosomal RNA gene, and internal transcribed spacer 2, complete sequence; and 28S ribosomal RNA gene, partial sequence	21°0'017N	105°55'058E	Soil 1-4mm deep	no	no	low	high
171	SF26	106388	MG098764	GGTCACCTGGAAAAATGGTTGGAAAACGTCGGCAGGCGCCGGCCAATCCTACAGAGCATGTGACAAAGCCCCATACGCTCGAGGATCGGACGCGGTGCCGCCGCTGCCTTTCGGGCCCGTCCCCCCGGAGAGGGGGACGGCGACCCAACACACAAGCCGGGCTTGAGGGCAGCAATGACGCTCGGACAGGCATGCCCCCCGGAATACCAGGGGGCGCAATGTGCGTTCAAAGACTCGATGATTCACTGAATTCTGCAATTCACATTAGTTATCGCATTTCGCTGCGTTCTTCATCGATGCCGGAACCAAGAGATCCATTGTTGAAAGTTTTAACTGATTGCATTCAATCAACTCAGACTGCACGCTTTCAGACAGTGTTCGTGTTGGGGTCTCCGGCGG…	MF152935.1 Aspergillus niger isolate Asp-6775 small subunit ribosomal RNA gene, partial sequence; internal transcribed spacer 1 and 5.8S ribosomal RNA gene, complete sequence; and internal transcribed spacer 2, partial sequence	1	1	KJ175469.1 Neosartorya quadricincta isolate CBS 135.52 18S ribosomal RNA gene, partial sequence; internal transcribed spacer 1, 5.8S ribosomal RNA gene, and internal transcribed spacer 2, complete sequence; and 28S ribosomal RNA gene, partial sequence	21°0'017N	105°55'058E	Soil 1-4mm deep	low	no	low	low
172	SF27	106389	Will be filled after DSMZ sequencing						21°0'017N	105°55'058E	Soil 1-4mm deep	middel	no	no	no
173	SF28	106390	MG098765	AGGTCACCTGGAAAAAACAAGTTGCAAATAAATGCGTCGGCGGGCGCCGGCCGGGCCTACGGAGCGGAAGACGAAGCCCCATACGCTCGAGGACCGGACGCGGTGCCGCCGCTGCCTTTCGGGCCCGTCCCCCGGGAGCCGGGGGACGAGGGCCCAACACACAAGCCGGGCTTGAGGGCAGCAATGACGCTCGGACAGGCATGCCCCCCGGAATACCAGGGGGCGCAATGTGCGTTCAAAGACTCGATGATTCACTGAATTCTGCAATTCACATTAGTTATCGCATTTCGCTGCGTTCTTCATCGATGCCGGAACCAAGAGATCCATTGTTGAAAGTTTTAACTGATTGCAAAGAATCACA	MH368112.1 Aspergillus terreus voucher JUF005 small subunit ribosomal RNA gene, partial sequence; internal transcribed spacer 1 and 5.8S ribosomal RNA gene, complete sequence; and internal transcribed spacer 2, partial sequence	1	1	NR_121341.1 Penicillium sublateritium NRRL 2071 ITS region; from TYPE material	21°0'017N	105°55'058E	Soil 1-4mm deep	low	low	low	no
174	SF3	106357	MG098766	GAGGTCACCTGGAAAAGATTGATTTGCGTTCGGCAAGCGCCGGCCGGGCCTACAGAGCGGGTGACAAAGCCCCATACGCTCGAGGATCGGACGCGGTGCCGCCGCTGCCTTTGGGGCCCGTCCCCCCCGGAGAGGGGACGACGACCCAACACACAAGCCGTGCTTGATGGGCAGCAATGACGCTCGGACAGGCATGCCCCCCGGAATACCAGGGGGCGCAATGTGCGTTCAAAGACTCGATGATTCACGGAATTCTGCAATTCACACTAGTTATCGCATTTCGCTGCGTTCTTCATCGATGCCGGAACCAAGAGATCCATTGTTGAAAGTTTTAACTGATTGCGATACAATCAACTCAGACTTCACTAGATCAGACAGAGTTCGTGGTGTCTCCGGCGG…	MF459666.1 Calocybe indica small subunit ribosomal RNA gene, partial sequence; internal transcribed spacer 1 and 5.8S ribosomal RNA gene, complete sequence; and internal transcribed spacer 2, partial sequence	1	1	EF652155.1 Chaetosartorya chrysella isolate NRRL 5084 internal transcribed spacer 1, 5.8S ribosomal RNA gene, and internal transcribed spacer 2, complete sequence; and 28S ribosomal RNA gene, partial sequence	21°0'017N	105°55'058E	Soil 1-4mm deep	low	low	no	low
175	SF30	106392	MG098767	GTCACCTGGAAAATGGTTGGAAAACGTCGGCAGGCGCCGGCCAATCCTACAGAGCATGTGACAAAGCCCCATACGCTCGAGGATCGGACGCGGTGCCGCCGCTGCCTTTCGGGCCCGTCCCCCCGGAGAGGGGGACGGCGACCCAACACACAAGCCGGGCTTGAGGGCAGCAATGACGCTCGGACAGGCATGCCCCCCGGAATACCAGGGGGCGCAATGTGCGTTCAAAGACTCGATGATTCACTGAATTCTGCAATTCACATTAGTTATCGCATTTCGCTGCGTTCTTCATCGATGCCGGAACCAAGAGATCCATTGTTGAAAGTTTTAACTGATTGCATTCAATCAACTCAGACTGCACGCTTTCAGACAGTGTTCGTGTTGGGGTCTCCGGCGGGC…	MH128151.1 Aspergillus niger isolate YXsoil3 small subunit ribosomal RNA gene, partial sequence; internal transcribed spacer 1 and 5.8S ribosomal RNA gene, complete sequence; and internal transcribed spacer 2, partial sequence	1	1	JN943573.1 Neosartorya fennelliae strain KACC 41150 internal transcribed spacer 1, partial sequence; 5.8S ribosomal RNA gene, complete sequence; and internal transcribed spacer 2, partial sequence	21°0'017N	105°55'058E	Soil 1-4mm deep	low	no	low	no
176	SF31	106393	MG098768	AGGTCACCTGGAAAAAACAAGTTGCAAATAAATGCGTCGGCGGGCGCCGGCCGGGCCTACGGAGCGGAAGACGAAGCCCCATACGCTCGAGGACCGGACGCGGTGCCGCCGCTGCCTTTCGGGCCCGTCCCCCGGGAGCCGGGGGACGAGGGCCCAACACACAAGCCGGGCTTGAGGGCAGCAATGACGCTCGGACAGGCATGCCCCCCGGAATACCAGGGGGCGCAATGTGCGTTCAAAGACTCGATGATTCACTGAATTCTGCAATTCACATTAGTTATCGCATTTCGCTGCGTTCTTCATCGATGCCGGAACCAAGAGATCCATTGTTGAAAGTTTTAACTGATTGCAAAGAATCACACTCAGACTGCAAGCTTTCAAAACAGGGTTCATGTTGGG…	MH368112.1 Aspergillus terreus voucher JUF005 small subunit ribosomal RNA gene, partial sequence; internal transcribed spacer 1 and 5.8S ribosomal RNA gene, complete sequence; and internal transcribed spacer 2, partial sequence	0.99	1	KJ175472.1 Neosartorya stramenia isolate CBS 498.65 18S ribosomal RNA gene, partial sequence; internal transcribed spacer 1, 5.8S ribosomal RNA gene, and internal transcribed spacer 2, complete sequence; and 28S ribosomal RNA gene, partial sequence	21°0'017N	105°55'058E	Soil 1-4mm deep	low	low	low	high
177	SF32.1	106394	MG098769	AGGTCACCTTGGGTATTAGAGGCTTTTAACGGCCGGAACCCGCAGCACGCCCTGAGCGAGATGATGCTACTACGCTCGGTGTGACAGCGAGCCCGCCACTGGTTTTCAGGGCCTGCGGGCAGCCGCAGGTCCCCAACACAAGCCCGGGGGCTCGATGGTTGAAATGACGCTCGAACAGGCATGCCCGCCAGAATACTGGCGGGCGCAATGTGCGTTCAAAGATTCGATGATTCACTGAATTCTGCAATTCACATTACTTATCGCATTTCGCTGCGTTCTTCATCGATGCCAGAACCAAGAGATCCGTTGTTGAAAGTTTTGACTTATTCAGTACAGAAGACTCAGAGAGGCCATAAAGTATCAAGAGTTTGGGTATCCTCCGGCGGGCGCCCCGCTGGG…	KM995885.1 Acrophialophora levis strain UTHSC DI-13-142 18S ribosomal RNA gene, partial sequence; internal transcribed spacer 1 and 5.8S ribosomal RNA gene, complete sequence; and internal transcribed spacer 2, partial sequence	0.99	1	DQ185070.1 Taifanglania hechuanensis strain GZUIFR-H08-1 18S ribosomal RNA gene, partial sequence; internal transcribed spacer 1, 5.8S ribosomal RNA gene, and internal transcribed spacer 2, complete sequence; and 28S ribosomal RNA gene, partial sequence	21°0'017N	105°55'058E	Soil 1-4mm deep	no	low	no	low
178	SF34	106396	MG098770	GAGGTCACCTGAGAAATAAGGTTGGAGACGCCGGCTGGCGCCCGGCCGGCCCTAATCGAGCGGGTGACAAAGCCCCATACGCTCGAGGACCGGACACGGTGCCGCCGCTGCCTTTCGGGCCCGTCCCCCGGGGGGGACGACGACCCAACACACAAGCCGGGCTTGAGGGCAGCAATGACGCTCGGACAGGCATGCCCCCCGGAATGCCAGGGGGCGCAATGTGCGTTCAAAGACTCGATGATTCACTGAATTCTGCAATTCACATTACTTATCGCAGTTCGCTGCGTTCTTCATCGATGCCGGAACCAAGAGATCCATTGTTGAAAGTTTTGACTGATTTGTATTCAGGCTCAGACTGCATCACTCTCAGGCATGAAGTTCAGTGGTCCCCCGGCGGCT…		0.99	0.99	HQ845238.1 Uncultured Aspergillus clone AYPP 18S ribosomal RNA gene, partial sequence; internal transcribed spacer 1, 5.8S ribosomal RNA gene, and internal transcribed spacer 2, complete sequence; and 28S ribosomal RNA gene, partial sequence	21°0'017N	105°55'058E	Soil 1-4mm deep	no	no	low	no
179	SF35.2	106398	MG098771	GATTGATTTGCGTTCGGCAAGCGCCGGCCGGGCCTACAGAGCGGGTGACAAAGCCCCATACGCTCGAGGATCGGACGCGGTGCCGCCGCTGCCTTTGGGGCCCGTCCCCCCCGGAGAGGGGACGACGACCCAACACACAAGCCGTGCTTGATGGGCAGCAATGACGCTCGGACAGGCATGCCCCCCGGAATACCAGGGGGCGCAATGTGCGTTCAAAGACTCGATGATTCACGGAATTCTGCAATTCACACTAGTTATCGCATTTCGCTGCGTTCTTCATCGATGCCGGAACCAAGAGATCCATTGTTGAAAGTTTTAACTGATTGCGATACAATCAACTCAGACTTCACTAGATCAGACAGAGTTCGTGGTGTCTCCGGCGGGCGCGGGCCCGGGGCT…	KC491423.1 Aspergillus flavus voucher AFGS-5 internal transcribed spacer 1, partial sequence; 5.8S ribosomal RNA gene and internal transcribed spacer 2, complete sequence; and 28S ribosomal RNA gene, partial sequence	1	1	EF652155.1 Chaetosartorya chrysella isolate NRRL 5084 internal transcribed spacer 1, 5.8S ribosomal RNA gene, and internal transcribed spacer 2, complete sequence; and 28S ribosomal RNA gene, partial sequence	21°0'017N	105°55'058E	Soil 1-4mm deep	high	low	no	no
180	SF36	106399	Will be filled after DSMZ sequencing						21°0'017N	105°55'058E	Soil 1-4mm deep	low	no	low	no
181	SF39	106402	MG098772	GGTCAACGTGAGAAGGAGTCTTGATGGATTGCCGTCCTCTTTTGCTGATTGCAAGCGCAAAAATGTGCTGCGCTGCGAAACCAGTAGGCCGGCTGCCAATCCTTTTAAGGCGAGTCTTTGGCAACCAAAGACAAAAAACGCCCAACACCAAGCAAAGCTTGAGGGTACAAATGACGCTCGAACAGGCATGCCCTTTGGAATACCAAAGGGCGCAATGTGCGTTCAAAGATTCGATGATTCACTGAATTCTGCAATTCACACTACGTATCGCATTTCGCTGCGTTCTTCATCGATGCCAGAACCAAGAGATCCGTTGTTGAAAGTTGTAAATGATTTACATTTGTTATACTGACGCTGATTGCAACTGCATAAAAAAGGTTTATGATGTGGTCCTGGTGG…	KX156939.1 Curvularia lunata isolate CHRYSC1 18S ribosomal RNA gene, partial sequence; internal transcribed spacer 1 and 5.8S ribosomal RNA gene, complete sequence; and internal transcribed spacer 2, partial sequence	1	1	JX089580.1 Bipolaris miyakei culture-collection CBS:197.29 18S ribosomal RNA gene, partial sequence; internal transcribed spacer 1, 5.8S ribosomal RNA gene, and internal transcribed spacer 2, complete sequence; and 28S ribosomal RNA gene, partial sequence	21°0'017N	105°55'058E	Soil 1-4mm deep	low	no	no	no
182	SF4	106358	MG098773	AGGTCACATTTCAGAAAGTTGGGTGTTTTACGGACGTGGACGCGCCGCGCTCCCGGTGCGAGTTGTGCAAACTACTGCGCAGGAGAGGCTGCGGCGAGACCGCCACTGTATTTAGGGGCCGGCACCCGTGTGAGGGGTCCCGATCCCCAACGCCGATCCCCCGGAGGGGTTCGAGGGTTGAAATGACGCTCGGACAGGCATGCCCGCCAGAATACTGGCGGGCGCAATGTGCGTTCAAAGATTCGATGATTCACTGAATTCTGCAATTCACATTACTTATCGCATTTCGCTGCGTTCTTCATCGATGCCAGAACCAAGAGATCCGTTGTTGAAAGTTTTGATTCATTTTGAATTTTTGCTCAGAGCTGTAAAGAAATACGTCCGCGAGGGGACTACAGA…	MH285239.1 Trichoderma sp. isolate yi1259_1 internal transcribed spacer 1, partial sequence; 5.8S ribosomal RNA gene and internal transcribed spacer 2, complete sequence; and large subunit ribosomal RNA gene, partial sequence	0.99	1	X93964.1 Hypocrea orientalis 18S rRNA gene (partial), ITS1, 5.8S rRNA gene, ITS2 and 28S rRNA gene (partial), strain GJS 88-81	21°0'017N	105°55'058E	Soil 1-4mm deep	no	low	no	no
183	SF42	106404	Will be filled after DSMZ sequencing						21°0'017N	105°55'058E	Soil 1-4mm deep	low	no	no	no
184	SF43	106405	MG098774	CGAGGTCACCTGGAAGAATGGTTGTTTTGCGTTCGGCAAGCGCCGGCCGGGCCTACAGAGCGGGTGACAAAGCCCCATACGCTCGAGGATCGGACGCGGTGCCGCCGCTGCCTTTGGGGCCCGTCCCCCCCGAAGAGGGGACGACGACCCAACACACAAGCCGTGCTTGATGGGCAGCAATGACGCTCGGACAGGCATGCCCCCCGGAATACCAGGGGGCGCAATGTGCGTTCAAAGACTCGATGATTCACGGAATTCTGCAATTCACACTAGTTATCGCATTTCGCTGCGTTCTTCATCGATGCCGGAACCAAGAGATCCATTGTTGAAAGTTTTAACTGATTGCGATACAATCAACTCAGACTTCACTAGATCAGACAGAGTTCGTGGTGTCTCCGG…	KY234264.1 Aspergillus nomius strain Beca_8 internal transcribed spacer 1, partial sequence; 5.8S ribosomal RNA gene, complete sequence; and internal transcribed spacer 2, partial sequence	0.99	1	AF128859.1 Petromyces albertensis 18S ribosomal RNA gene, partial sequence; internal transcribed spacer 1 and 5.8S ribosomal RNA gene, complete sequence; and internal transcribed spacer 2, partial sequence	21°0'017N	105°55'058E	Soil 1-4mm deep	low	low	no	low
185	SF5	106359	MG098775	GAGGTCACATTTCAGAAAGTTGGGTGTTTTACGGACGTGGACGCGCCGCGCTCCCGGTGCGAGTTGTGCAAACTACTGCGCAGGAGAGGCTGCGGCGAGACCGCCACTGTATTTAGGGGCCGGCACCCGTGTGAGGGGTCCCGATCCCCAACGCCGATCCCCCGGAGGGGTTCGAGGGTTGAAATGACGCTCGGACAGGCATGCCCGCCAGAATACTGGCGGGCGCAATGTGCGTTCAAAGATTCGATGATTCACTGAATTCTGCAATTCACATTACTTATCGCATTTCGCTGCGTTCTTCATCGATGCCAGAACCAAGAGATCCGTTGTTGAAAGTTTTGATTCATTTTGAAGTTTTGCTCACACCTGCAAAAAAATACG	KX538815.1 Trichoderma asperellum isolate NRT-1 18S ribosomal RNA gene, partial sequence; internal transcribed spacer 1 and 5.8S ribosomal RNA gene, complete sequence; and internal transcribed spacer 2, partial sequence	0.99	0.99	Z95924.1 Hypocrea stilbohypoxyli 18S rRNA gene	21°0'017N	105°55'058E	Soil 1-4mm deep	low	no	no	middel
186	SF6	106360	Will be filled after DSMZ sequencing						21°0'017N	105°55'058E	Soil 1-4mm deep	high	no	no	high
187	SF7	106361	MG098776	AAAGATTGATTTGCGTTCGGCAAGCGCCGGCCGGGCCTACAGAGCGGGTGACAAAGCCCCATACGCTCGAGGATCGGACGCGGTGCCGCCGCTGCCTTTGGGGCCCGTCCCCCCCGGAGAGGGGACGACGACCCAACACACAAGCCGTGCTTGATGGGCAGCAATGACGCTCGGACAGGCATGCCCCCCGGAATACCAGGGGGCGCAATGTGCGTTCAAAGACTCGATGATTCACGGAATTCTGCAATTCACACTAGTTATCGCATTTCGCTGCGTTCTTCATCGATGCCGGAACCAAGAGATCCATTGTTGAAAGTTTTAACTGATTGCGATACAATCAACTCAGACTTCACTAGATCAGACAGAGTTCGTGGTGTCTCCGGCGGGCGCGGGCCCGGG…	MH399568.1 Aspergillus flavus internal transcribed spacer 1, partial sequence; 5.8S ribosomal RNA gene and internal transcribed spacer 2, complete sequence; and large subunit ribosomal RNA gene, partial sequence	1	1	AF128859.1 Petromyces albertensis 18S ribosomal RNA gene, partial sequence; internal transcribed spacer 1 and 5.8S ribosomal RNA gene, complete sequence; and internal transcribed spacer 2, partial sequence	21°0'017N	105°55'058E	Soil 1-4mm deep	high	low	no	low
188	SF8	106362	Will be filled after DSMZ sequencing						21°0'017N	105°55'058E	Soil 1-4mm deep	high	middel	no	no
