# Supplementary material for: A unique fungal strain collection from Vietnam characterized for high performance degraders of bioecological important biopolymers and lipids
Source: PLoS One. 2018 Aug 30;13(8):e0202695. doi: 10.1371/journal.pone.0202695 (PMC6117010; doi:10.1371/journal.pone.0202695)
Supplement: S2 Table — (XLSX) [file pone.0202695.s007.xlsx]

## Sheet: Sheet1
Working Name	DSMZ ID	Cellulase activity						Chitinase activity						Xylanase activity						Lipase activity
		Unit		Unit/mL		Unit/mg		Unit		Unit/mL		Unit/mg		Unit		Unit/mL		Unit/mg		Unit		Unit/mL		Unit/mg
		average	standard deviation	average	standard deviation	average	standard deviation	average	standard deviation	average	standard deviation	average	standard deviation	average	standard deviation	average	standard deviation	average	standard deviation	average	standard deviation	average	standard deviation	average	standard deviation
FR27	106324													0.0869844	0.00121294	0.869844	0.0121294	0.300229	0.00442688
FW63	106754							0.000329545	7.1149e-06	0.00164773	3.55745e-05	0.00176953	3.82042e-05
FW2.1	106677	0.00162626	2.83867e-05	0.00813131	0.000141933	0.0228128	0.000484866
FW5		0.000597222	0.000155302	0.00298611	0.000776511	0.00611538	0.00159025
FW43		0.00285101	5.27353e-05	0.0142551	0.000263677	0.0219759	0.000523623
FW33	106711													0.279042	0.00831235	2.79042	0.0831235	0.583383	0.0161616
Fsh6	106727							0.0127847	0.000362613	0.0639236	0.00181306	0.0964293	0.00284295							0.0322539	0.0117538	0.322539	0.117538	0.144648	0.0526525
Fsh13	107512	0.00563636	1.91672e-05	0.0281818	9.5836e-05	0.0594713	0.000217511
FW24	106709							0.00325926	1.50018e-05	0.0162963	7.50088e-05	0.0242519	0.000111627	0.148752	0.00866805	1.48752	0.0866805	0.459219	0.025105
FW16.1	105788	0.00588258	1.33619e-05	0.0294129	6.68096e-05	0.0545734	0.000126688
SF14	106375	0.00725568	5.48821e-06	0.0362784	2.7441e-05	0.0577292	7.96632e-05
FW57	105789							0.0159907	0.000380362	0.0799537	0.00190181	0.111141	0.00260934							0.0192908	0.00263025	0.192908	0.0263025	0.0601565	0.00601565
FW27	106683	0.000839646	1.3092e-05	0.00419823	6.54599e-05	0.0225246	0.000351209
Fi12	106455	0.00194066	8.77977e-06	0.00970328	4.38988e-05	0.0199781	9.03835e-05
Fi6.1	106243	0.00104672	8.12543e-06	0.00523359	4.06271e-05	0.0168204	0.000130573
Fi34	106474							0.00673148	4.9123e-05	0.0336574	0.000245615	0.0310488	0.000226579
Fsh17	106723	0.00938068	6.27757e-06	0.0469034	3.13879e-05	0.0193145	1.78265e-05							0.366074	0.013219	3.66074	0.13219	0.736252	0.0262472
Fsh20	106730	0.000819444	5.26074e-05	0.00409722	0.000263037	0.0152699	0.00110101							0.314605	0.00902302	3.14605	0.0902302	0.554637	0.0164035
Fsh21		0.00042803	0.000122451	0.00214015	0.000612257	0.00332377	0.00137026							0.325507	0.00774192	3.25507	0.0774192	0.639726	0.0184861
FF1	104516	0.00190404	3.58872e-05	0.0095202	0.000179436	0.0155119	0.000287156	0.0106782	0.00475313	0.0533912	0.0237657	0.128579	0.0645651	0.251686	0.00912347	2.51686	0.0912347	0.452139	0.0161314
SF7	106361	0.000382576	0.000416907	0.00191288	0.00208453	0.00234745	0.0044539	0.013919	0.000529028	0.0695949	0.00264514	0.0838722	0.00336981
SF19.1	106380	0.00226136	6.22953e-06	0.0113068	3.11477e-05	0.0203476	5.60531e-05	0.0070787	7.34839e-05	0.0353935	0.000367419	0.0343676	0.00035677	0.296855	0.0181517	2.96855	0.181517	0.573067	0.03482
FR1	106296	0.00240025	3.7123e-05	0.0120013	0.000185615	0.0132565	0.000249206							0.550616	0.017361	5.50616	0.17361	0.972232	0.023536
FL15	106312	0.000859848	3.25343e-05	0.00429924	0.000162671	0.00466798	0.000186454
FW49	106685	0.00057197	0.000204868	0.00285985	0.00102434	0.00400796	0.00172284							0.320181	0.0177779	3.20181	0.177779	0.641629	0.0369567
Fi7	106449	0.00205177	5.78042e-05	0.0102588	0.000289021	0.010362	0.000291926
Fi10	106453	0.00118308	5.4489e-05	0.0059154	0.000272445	0.00991722	0.000456756							0.380913	0.0112365	3.80913	0.112365	0.632198	0.0184171
Fi19	106461	0.00271591	5.7878e-05	0.0135795	0.00028939	0.00693218	0.00014773
Fi21	106463							0.00923148	0.00013242	0.0461574	0.000662099	0.0363386	0.000521254	0.334739	0.0145089	3.34739	0.145089	0.581275	0.023074
Fi23	106465	0.000665404	8.01253e-05	0.00332702	0.000400627	0.00764546	0.000920636
Fi39	106482	0.0025846	2.26553e-05	0.012923	0.000113277	0.0133142	0.000116706	0.0071713	0.000132919	0.0358565	0.000664593	0.0403065	0.000747072
FL2	106239							0.00562037	8.66651e-05	0.0281019	0.000433326	0.0322917	0.000497932
SF31	106393	0.00183207	7.66299e-05	0.00916035	0.00038315	0.0945244	0.00395367							0.146098	0.00990007	1.46098	0.0990007	0.230929	0.0155713
FL6	106243	0.00022096	0.000182177	0.0011048	0.000910883	0.00518821	0.00427757	0.0142431	0.000148198	0.0712153	0.00074099	0.0621127	0.000686562	0.299281	0.00955527	2.99281	0.0955527	0.522382	0.0188257	0.0122777	0.0017165	0.122777	0.017165	0.036683	0.00512853
Fsh15		0.00464394	0.000113159	0.0232197	0.000565794	0.0195867	0.000320312
FW16.2		0.00231187	3.47763e-05	0.0115593	0.000173881	0.0175723	0.000304699
Fi14	106457	0.00168308	5.79994e-05	0.0084154	0.000289997	0.0613204	0.00211312
Fi24	106466	0.00323106	1.55368e-05	0.0161553	7.7684e-05	0.0134198	6.45301e-05	0.00528472	7.08076e-05	0.0264236	0.000354038	0.0232334	0.000308571
Fi43	106485	0.002625	1.39844e-05	0.013125	6.99222e-05	0.0184561	9.83229e-05	0.0153542	0.000830618	0.0767708	0.00415309	0.0373759	0.00148692
Fi22	106464							0.00867593	0.000117633	0.0433796	0.000588164	0.0411303	0.000557667
Fsh201	107514	0.0024596	9.56025e-06	0.012298	4.78012e-05	0.0200195	7.40112e-05	0.00894213	0.000257396	0.0447106	0.00128698	0.0475616	0.00147158	0.44746	0.0176086	4.4746	0.176086	0.634209	0.026128
FL18	106255							0.0081088	0.000158947	0.040544	0.000794734	0.0371523	0.000740296							0.0210884	0.000855417	0.210884	0.00855417	0.109985	0.00351178
FL10	106248	0.00196338	1.24567e-05	0.00981692	6.22834e-05	0.0231785	0.000431344	0.00903472	0.000209054	0.0451736	0.00104527	0.0419728	0.000787162	0.38186	0.00948864	3.8186	0.0948864	0.692724	0.0185267
FL100	106490	0.00204672	2.70785e-05	0.0102336	0.000135392	0.0450572	0.000364654	0.00766898	0.000118068	0.0383449	0.00059034	0.033682	0.000395044	0.396233	0.0202202	3.96233	0.202202	1.0278	0.0502514
FL101	106261	0.00205177	2.24473e-05	0.0102588	0.000112237	0.0275867	0.000299606	0.00981019	0.000139901	0.0490509	0.000699507	0.0367283	0.000523776
FW35	106735	0.00211364	7.75773e-05	0.0105682	0.000387887	0.0144968	0.000510997	0.0232593	0.00106318	0.116296	0.00531588	0.154792	0.00655589
FW36	106736	0.00192172	6.94774e-05	0.00960859	0.000347387	0.0113631	0.000410645	0.00961048	0.000355289	0.0480524	0.00177645	0.0397607	0.00146859	0.265056	0.0169952	2.65056	0.169952	0.440003	0.0308554
Fi1	106442	0.00292803	6.2915e-05	0.0146402	0.000314575	0.010478	0.000225143
FH4	106231							0.00974074	8.08205e-05	0.0487037	0.000404103	0.0611213	0.000507134
FH3	106232							0.00912753	0.000214478	0.0456376	0.00107239	0.0423453	0.000994577
Fsh101	107513	0.00190152	1.84398e-05	0.00950758	9.21988e-05	0.0249616	0.000394709	0.0103889	0.000246312	0.0519444	0.00123156	0.130587	0.00344659	0.322665	0.00831947	3.22665	0.0831947	0.43506	0.0114519	0.0130626	0.000953667	0.130626	0.00953667	0.0833839	0.00601979
Fsh200	107515	0.00143056	6.31785e-05	0.00715278	0.000315892	0.005822	0.000257121	0.00490278	4.5205e-05	0.0245139	0.000226025	0.0292751	0.000269924	0.422751	0.0144648	4.22751	0.144648	0.712099	0.0249415
Fsh102	105790	0.00188384	3.83111e-05	0.00941919	0.000191555	0.0278749	0.000518241	0.00440446	5.47554e-05	0.0220223	0.000273777	0.0293716	0.000365384	0.297762	0.00569804	2.97762	0.0569804	0.614094	0.0118798	0.0327185	0.000771833	0.327185	0.00771833	0.267171	0.00711639
FH101	106237	0.00255429	0.000136243	0.0127715	0.000681213	0.017184	0.000916574	0.00622222	6.77886e-05	0.0311111	0.000338943	0.050969	0.000648438
SF25	106387	0.000695707	7.29181e-05	0.00347854	0.000364591	0.00421913	0.000409794							0.147647	0.00806971	1.47647	0.0806971	0.410322	0.0239906
FW30	106733													0.334882	0.0143034	3.34882	0.143034	0.654301	0.0279464
Fi4	106445	0.00211742	2.34523e-05	0.0105871	0.000117262	0.0152842	0.000169286							0.247489	0.0135395	2.47489	0.135395	0.413817	0.0225067
Fi5	106446	0.00497348	0.000153104	0.0248674	0.000765521	0.0229211	0.000705606
Fi10.2	106451							0.00163384	2.44013e-05	0.00816919	0.000122006	0.0289014	0.000377103
